# Supplementary material for: A general method for elicitation, imputation, and sensitivity analysis for incomplete repeated binary data
Source: Stat Med. Author manuscript; Available in PMC 2021 Dec 16. (PMC7612109; doi:10.1002/sim.8584)
Supplement: Supplementary material [file EMS140490-supplement-Supplementary_material.zip]

Archive with 4 entries (4 files):
- SIM_8584_Sup-info-0001/app.R
- SIM_8584_Sup-info-0001/apptemplate.R
- SIM_8584_Sup-info-0001/customfunctions
- SIM_8584_Sup-info-0001/Rcode.R
