# Supplementary material for: A general method for elicitation, imputation, and sensitivity analysis for incomplete repeated binary data
Source: Stat Med. Author manuscript; Available in PMC 2021 Dec 16. (PMC7612109; doi:10.1002/sim.8584)
Supplement: Supplementary material [file EMS140490-supplement-Supplementary_material.zip › SIM_8584_Sup-info-0001/app.R]

# This is the user-interface definition of a Shiny web application.
# You can find out more about building applications with Shiny here:
#
# http://shiny.rstudio.com
#


library(shiny)
library(rdrop2)
library(msm)
library(dplyr)
library(shinyjs)
library(V8)


jscode <- "shinyjs.init = function() {

var signaturePad = new SignaturePad(document.getElementById('signature-pad'), {
backgroundColor: 'rgba(0, 0, 0,0.2)',
penColor: 'rgb(0, 0, 0)'
});

var cancelButton = document.getElementById('clear');


cancelButton.addEventListener('click', function (event) {
signaturePad.clear();
});

}"

jscode2<- "shinyjs.printDiv= function(name) {


window.print();

}"


drop_auth()
#saveRDS(token,"droptoken.rds")
#token <- readRDS("droptoken.rds")
#Define fields to be saved
fields <- c("consent","Q2.mean","Q2.sd","Reason1","Valid11","Q23.mean","Q23.sd","Reason2","Valid21","Q2cor","Reason3","Valid31","Reason3b","Q4int.mean","Q4int.sd","Reason4a","Q4con.mean","Q4con.sd","Reason4b","Reason5","downloadAnswers")

outputDir <- "responses"

saveData <- function(data) {
  qnames<-c("consent","q1.mean","q1.sd","Reason1","Val1","q2.mean","q2.sd","Reason2","Val2","q2cor","Reason3","Val3","Reason3val","6mintmean","6mintsd","Reason4a","6mconmean","6mconsd","Reason4b","Reason5","submit.number")
  ans.out<-cbind(Questions = qnames, Answers = data)
  #Create a unique file name
  fileName <- paste("shinyH_",gsub(":","_",gsub(" ","-",date())),".csv",sep="")
  #Write the data to a temporary file locally
  filePath <- file.path(tempdir(), fileName)
  write.csv(ans.out, filePath)
  
  drop_upload(filePath)
}

# Define UI for elicitation tool
shinyApp(
  
  ui = fluidPage(
    titlePanel(h3("Eliciting Researchers' Views about Missing Data in a Smoking Cessation Trial")),
    
    navlistPanel(widths = c(2, 10),id="navbar",
                 
                 # electronic consent page
                 tabPanel("Participant Information Sheet",id="one",
                          # show only if expert has given consent
                          fluidRow(
                            column(12,
                                   h3("Information Sheet for Participant in Research Studies"),
                                   br(),
                                   strong("Title of Project: Eliciting researchers' views about missing data in a smoking cessation trial."),
                                   br(),
                                   strong("About this study:"),
                                   p("This study has been approved by the UCL Research Ethics Committee (Project ID Number): 11091/001"),
                                   strong("Investigators"), 
                                   br(),
                                   
                                   strong("Ian White: Professor of Statistical Methods for Medicine"),
                                   br(),
                                   em("Address: MRC Clinical Trials Unit at UCL, Aviation House, 125 Kingsway, London, WC2B 6NH",style="color:blue"),
                                   br(),
                                   em("Email: ian.white@ucl.ac.uk",style="color:blue"),
                                   br(),
                                   br(),
                                   strong("Stephen Sutton: Professor of Behavioural Science"),
                                   br(),
                                   em("Address: Department of Public Health and Primary Care, Cambridge Institute of Public Health, Forvie Site, Robinson Way, Cambridge Biomedical Campus, Cambridge, CB2 0SR",style="color:blue"),
                                   br(),
                                   em("Email: srs34@medschl.cam.ac.uk",style="color:blue"),
                                   br(),
                                   br(),
                                   strong("Daniel Tompsett: Postdoctoral Statistician"),
                                   br(),
                                   em("Address: MRC Biostatistics Unit, Cambridge Institute of Public Health, Forvie Site, Robinson Way, Cambridge Biomedical Campus, Cambridge, CB2 0SR",style="color:blue"),
                                   br(),
                                   em("Email: daniel.tompsett@mrc-bsu.cam.ac.uk",style="color:blue"),
                                   br(),
                                   br(),
                                   strong("Shaun Seaman: Senior Research Associate"),
                                   br(),
                                   em("Address: MRC Biostatistics Unit, Cambridge Institute of Public Health, Forvie Site, Robinson Way, Cambridge Biomedical Campus, Cambridge, CB2 0SR",style="color:blue"),
                                   br(),
                                   em("Email: shaun.seaman@mrc-bsu.cam.ac.uk",style="color:blue"),
                                   br(),
                                   br(),
                                   p("The aim of this study is to explore how to impute not at random missing outcome data in smoking cessation trials, and how to elicit the necessary information on the smoking habits of non responders from expert opinion."), 
                                   p("We are recruiting individuals with expert knowledge in smoking cessation trials (such as yourself) to use our online application designed to elicit information on non response.
                                     By agreeing to take part, you agree to answer the following online questionnaire and to be invited to give comments on the questionnaire."),
                                   p("The primary benefit of this study is to inform better imputations in smoking cessation studies, and offer an alternative to the 'missing equals smoking assumption' typically used for missing data."),
                                   p("Your answers will be viewed by the investigators named above, as well as potentially other researchers, as per UCL policy. Your answers will remain anonymous."),
                                   p("All data will be collected and stored in accordance with the Data Protection Act 1998. If you have any questions, please contact the investigators using the emails above."),
                                   strong("Thank you for reading this page, and for considering taking part in this research."),
                                   br(),
                                   
                                   strong("Please now click on the", strong("'Consent'",style="color:blue"),"section on the left hand side of the screen."),
                                   
                                   
                                   
                                   
                                   
                                   br(),br(),br(),br(),br(),br(),br(),br(),br()
                                   )
                          )),
                 
                 tabPanel("Consent",id="two",
                          fluidRow(
                            column(12,
                                   h3("Informed Consent Form for Participant in Research Studies",align="left"),
                                   br(),
                                   strong("Title of Project: Eliciting researchers' views about missing data in a smoking cessation trial."),
                                   br(),
                                   p("Thank you for your interest in taking part in this research."),
                                   br(),
                                   p("Please read the following statements below. If you agree to these statements please click on the checkbox below to confirm your consent to take part in the study."),
                                   
                                   p("1. I have read the above notes and the information sheet, and understand what the study involves."),
                                   p("2. I understand that I may notify the researchers at any time and receive no further communications about the project."),
                                   p("3. I consent to the processing of the data I provide for the purposes of this study, and understand my data will be anonymous and will be handled in accordance with the provisions of the Data Protection Act 1998."),
                                   p("4. I agree that my data may be shared with other researchers, but will remain anonymous."),
                                   p("5. I agree that the research project has been explained to me satisfactorily and I agree to take part in the study by clicking the checkbox below."),
                                   
                                   
                                   checkboxInput("consent", label = div("I agree with the above statements", style = "color:blue"), value = FALSE),
                                   p("If you have any further questions, please contact Ian White using the email ",em("ian.white@ucl.ac.uk",style="color:blue")),
                                   
                                   strong("Please now click on the", strong("'Introduction'",style="color:blue"), "section on the left hand side of the screen. This will explain how to answer the questionnaire.")
                                   
                                   
                            ))),
                 
                 
                 tabPanel("Introduction",
                          conditionalPanel(condition = "input.consent", # show only if expert has given consent
                                           tabsetPanel(id="panel1",
                                                       tabPanel(title="About iQuit in Practice",
                                                                fluidRow(
                                                                  column(12,
                                                                         br(),
                                                                         strong("About iQuit in Practice"),
                                                                         p("The iQuit in practice trial was a two arm smoking cessation trial, conducted in general practices in the East of England."),
                                                                         p("Participants were randomised to:"),
                                                                         br(),
                                                                         p("CONTROL- Usual care. This included a meeting with a smoking cessation advisor (SCA). This meeting involved a brief discussion of the participant's smoking habits and history, measurement of exhaled-air Carbon Monoxide (CO), brief advice to quit, setting a quit date within the next 14 days, options for pharmacotherapy, a prescription and arranging a follow up visit."),
                                                                         br(),
                                                                         p("INTERVENTION- Usual care plus a tailored advice report and 90 day text messaging programme. Full details can be found in the research paper linked on this page."),
                                                                         br(),
                                                                         
                                                                         p("The outcome considered here was self reported 2-week point prevalence abstinence (that is, they had not smoked within the previous 2 weeks), which we will call 'quitting', measured at", strong("8 weeks and 6 months"),"after the randomisation date. This outcome data was collected using a questionnaire sent out to participants at the corresponding times."),
                                                                         p("Non responders to the postal questionnaire were contacted by a researcher, initially blinded to allocation, and given a choice of returning the questionnaire by post or completing it over the telephone."),
                                                                         p("Please click on the URL link below if you wish to read the main outcome paper of this trial."),
                                                                         uiOutput("web"),
                                                                         br(),
                                                                         strong("Please now click the tab labelled", strong("'About this elicitation exercise'",style="color:blue"), "at the top of the page.")
                                                                  ))),
                                                       tabPanel("About this elicitation exercise",
                                                                br(),
                                                                strong("About this elicitation exercise"),
                                                                
                                                                p("Our interest is in eliciting YOUR views about the quit rate, that is the proportion of individuals who quit smoking, in individuals who DID NOT respond to one of the two smoking cessation questionnaires at 8 weeks or 6 months.",style="color:blue"),
                                                                
                                                                p("We will ask you to answer 4 questions, please answer Questions 1 to 4 in order. You may return to any question at any time."),
                                                                p("To answer each question, click on the appropriate section on the left side of the screen. Each question will have multiple pages, which can be accessed by clicking on the labelled tabs at the top of the screen."),
                                                                p("Questions 1 to 3 will have a 'review' section after you have answered the question, which will ask if you agree with your answer after it has been illustrated to you in a different way."),
                                                                p("Your answers will not be saved until you hit the submit button in the Submission section."),
                                                                
                                                                p("To help you answer the questions, we will give you the quit rate in groups of participants who did respond to a questionnaire (including completing it by telephone). This is the responders group for the question."),
                                                                p("We will then ask for your views on the quit rate in groups of participants who did NOT respond to the same questionnaire. These are the non responders for the question."),
                                                                br(),
                                                                p("You will be asked for your views on the each questionnaire for participants in the", strong("Control"),"and", strong("Intervention")," arms separately."),
                                                                
                                                                fluidRow(               
                                                                  column(6,align="center",
                                                                         img(src="BillsGroup.jpg", height = 200, width = 250),
                                                                         p(br(),strong("Responders"),"RESPONDED to the questionnaire at a specific time.")),
                                                                  column(6,align="center",
                                                                         img(src="BensGroup.jpg", height = 200, width = 250),
                                                                         p(br(),strong("Non responders"),"DID NOT RESPOND to the same questionnaire at a specific time."))
                                                                  
                                                                ),
                                                                
                                                                p("There are no right or wrong answers to these questions: we are interested in YOUR views."),
                                                                
                                                                
                                                                
                                                                strong("Please now click on the", strong("'Question 1'",style="color:blue"), "section on the left hand side of the screen.")
                                                       )))),
                 
                 
                 
                 
                 
                 
                 
                 tabPanel("Question 1: Eight Weeks Intervention",
                          conditionalPanel(condition = "input.consent", # show only if expert has given consent
                                           tabsetPanel(
                                             tabPanel("Responders",
                                                      br(),
                                                      p("Firstly, we want you to compare RESPONDERS and NON RESPONDERS to the 8 weeks questionnaire in the", strong("INTERVENTION ARM.")),
                                                      fluidRow(
                                                        column(4,align="center",
                                                               img(src="BillsGroup.jpg", height = 230, width = 250)),
                                                        column(8,
                                                               p( "Consider the group of RESPONDERS for this question."
                                                               ),
                                                               p("This is everybody who was randomised to INTERVENTION, and returned the 8 weeks questionnaire (or completed it by telephone)."),
                                                               p("53% of individuals in this group said they had quit on the 8 weeks questionnaire."),
                                                               p("In other words, the observed quit rate in this group was 53%."),
                                                               p("We have placed this value on a percentage scale below. 0 means that NONE of them had quit, and 100 means that ALL of them had quit.")
                                                        )
                                                      ),
                                                      br(),
                                                      plotOutput("figureb"),
                                                      br(),
                                                      fluidRow(
                                                        column(8,
                                                               br(),
                                                               p("We now want you to consider the quit rate in the group of NON RESPONDERS to this question."),
                                                               p("This is everybody who was randomised to INTERVENTION, but DID NOT COMPLETE the 8 weeks questionnaire."),
                                                               p("Please now click on the tab labelled", strong("'Baseline Characteristics'", style = "color:blue"), " at the top of the page.")
                                                        ),
                                                        column(4,
                                                               img(src="BensGroup.jpg", height = 200, width = 240)
                                                        ) 
                                                        
                                                      )),
                                             
                                             
                                             
                                             
                                             # tabPanel("Non Responders",
                                             #        fluidRow(
                                             #          column(4,align="center",
                                             #                 img(src="BensGroup.jpg", height = 200, width = 250)),
                                             #         column(8,
                                             #                 br(),
                                             #                 p("Now consider the NON RESPONDERS group."),
                                             #                 p("This is everybody who was randomized to the INTERVENTION ARM, but, unlike responders, DID NOT RETURN the 8 weeks questionnaire."),
                                             #                 p("We want your views on the probability an individual in this group has quit."), 
                                             #                 p("We give two examples below."))
                                             #        ),
                                             #        br(),
                                             #        p("The curved area shaded in blue represents belief about a NON RESPONDERS probability of quitting.  The curve is centered on the dark blue line. this is the value that is the most likely probability for a non responder to quit (Mathematically this is known as the mode)."),
                                             #        p("The curve itself illustrates the values that could also plausibly be a NON responder's probability of quitting, and how likely this is. The lower the height of the curve, the less plausible the value."),
                                             #        p("The two black lines indicate a 90 percent certainty that a Non Responder's probability to quit lies between these two lines."),
                                             #        fluidRow(
                                             #          column(6,align="center",
                                             #                 plotOutput("figure2")),
                                             #          column(6,align="center",
                                             #                 plotOutput("figure22"))
                                             #        ),
                                             #        p("Example 1 believes that non responders are more likely to quit than responders, and is quite sure of this view, with a narrow curve. Their most likely probability of non responders quitting is 60 percent."),
                                             #        p("Example 2 believes non responders are less likely to quit, but is much less certain of this view, with a wider curve. Their most likely probability of non responders quitting is 40 percent."),
                                             #        p("Example 1 is 90 percent certain a non responders probability to quit is between 57 and 63 percent, but example 2 believes it is between 32 and 48 percent."),
                                             #        strong("Click on ", strong("Baseline Characteristics", style = "color:blue"), " at the top of the screen to continue.")
                                             #),
                                             tabPanel("Baseline Characteristics",
                                                      br(),
                                                      p("To aid you with this question we have compared the groups of NON RESPONDERS (n=42) and RESPONDERS (n=257) on their baseline characteristics in the table below."),
                                                      img(src="billim.jpg",height=500,width=700),
                                                      p("Table 1: Baseline characteristics for NON RESPONDERS and RESPONDERS in the INTERVENTION arm at 8 weeks."),
                                                      
                                                      br(),
                                                      p("n=number of individuals, SD=Standard deviation, CO reading= carbon monoxide in exhaled air, p.p.m=parts per million."),
                                                      strong("Please click on the tab labelled ", strong("'Question 1'", style = "color:blue"), " at the top of the page.")
                                                      
                                             ),
                                             tabPanel("Question 1",
                                                      br(),
                                                      strong("Question 1", style = "color:blue"),
                                                      p("Please use the sliders and figure below to show your beliefs about the quit rate at 8 weeks for NON RESPONDERS, randomised to INTERVENTION.", style = "color:blue"),
                                                      strong("Explanation:"),
                                                      p("The curved blue shaded area represents your possible beliefs about the NON RESPONDER'S quit rate. In a moment you will be asked to alter this area to express your views. The curve is centered on the vertical dark blue line. This line indicates the value that you might judge to be the most likely quit rate in NON RESPONDERS. The curve itself illustrates your certainty about this value, it is the range of values that you judge as being possible values for NON RESPONDER'S quit rate. The lower the height of the curve at any given quit rate, the less plausible you judge that value to be."),
                                                      p("The two vertical black lines indicate the two values that you are 90 percent certain the NON RESPONDER'S quit rate lies between."),
                                                      plotOutput("figureQ1"),
                                                      br(),
                                                      fluidRow(
                                                        column(7,
                                                               p(strong("Step 1:"),"Use your mouse or arrow keys to move this slider to set the position of YOUR view of the most likely quit rate for NON RESPONDERS.", style = "color:blue"),
                                                               sliderInput("Q2.mean", label = NULL, min=0, max=100, value=53, step=1, ticks=FALSE),
                                                               p(strong("Step 2: "),"Use this slider to show how certain you are about this value.", style = "color:blue"),
                                                               sliderInput("Q2.sd", label = NULL, min=0, max=100, value=30, step=1, ticks=FALSE),
                                                               p("0 = completely uncertain (all values equally likely); 100 = absolutely certain "),
                                                               
                                                               
                                                               strong("When you are happy with the blue curve, please click on the tab labelled", strong("'Review'",style="color:blue"),"at the top of the page.")),
                                                        column(5,
                                                               h3("Reasoning"),
                                                               p("In the free text area below, could you very briefly tell us the main reasons you came to your views?"),
                                                               textAreaInput("Reason1", label = p("Reasoning"), value = "",height="30px",width="300px"))
                                                      )
                                             ),
                                             
                                             
                                             tabPanel("Review",
                                                      br(),
                                                      p("To help us gauge whether our question was clear enough to elicit your true opinion, we are going to present your answers to Question 1 in a slightly different way."),
                                                      p("We want you to tell us if you agree with this representation of the views you expressed."),
                                                      strong("Review", style = "color:blue"),
                                                      p("Below we show the curve you gave as your answer to Question 1. Highlighted in orange are the two sections of the curve outside the two new black lines. The quit rates at these new black lines are as follows."),
                                                      tableOutput("vec1v"),
                                                      br(),
                                                      plotOutput("figureQ1v"),
                                                      br(),
                                                      strong("Statement"),
                                                      p("Your graph suggests that the quit rate in NON RESPONDERS is just as likely to lie within the orange sections as it is to lie within the blue section", style = "color:blue"),
                                                      selectInput("Valid11", label = p("Does the above statement represent your views? Please use the drop down menu below"), choices=c("No selection, please select Yes or No","Yes","No"),width="800px"),
                                                      p("If you answered No, you may wish to reconsider your answer to Question 1 (though you do not HAVE to change your answer)."),
                                                      
                                                      strong("When you are happy, please click on the", strong("'Question 2'",style="color:blue"),"section on the left hand side of the screen.")
                                                      
                                             )
                                           ))),
                 
                 tabPanel("Question 2: Eight Weeks Control ",
                          conditionalPanel(condition = "input.consent", # show only if expert has given consent
                                           tabsetPanel(
                                             
                                             tabPanel("Responders",
                                                      br(),
                                                      p("In this question, we want you to compare RESPONDERS and NON RESPONDERS to the 8 weeks questionnaire in the", strong("CONTROL ARM.")),
                                                      
                                                      fluidRow(
                                                        column(4,align="center",
                                                               img(src="BillsGroup.jpg", height = 200, width = 250)),
                                                        column(8,
                                                               p(br(), "Consider the RESPONDERS for this question."
                                                               ),
                                                               p("This is everybody who was randomised to CONTROL, and completed the 8 weeks questionnaire."),
                                                               p("50% of individuals in this group said they had quit on the 8 weeks questionnaire.")
                                                               
                                                        )
                                                        
                                                      ),
                                                      br(),
                                                      plotOutput("figure11"),
                                                      br(),
                                                      
                                                      fluidRow(
                                                        column(8,
                                                               br(),
                                                               p("We now want you to consider the quit rate in the NON RESPONDERS to this question."),
                                                               p("This is everybody who was randomised to CONTROL, but DID NOT COMPLETE the 8 weeks questionnaire."),
                                                               p("Please now click on the tab labelled ", strong("'Baseline Characteristics'", style = "color:blue"), " at the top of the page.")
                                                        ),
                                                        column(4,
                                                               img(src="BensGroup.jpg", height = 200, width = 240)
                                                        ) 
                                                        
                                                      )
                                                      
                                                      
                                                      
                                             ),
                                             
                                             
                                             tabPanel("Baseline Characteristics",
                                                      br(),
                                                      p("To aid you with this question we have compared the groups of NON RESPONDERS (n=55) and RESPONDERS (n=248) on their baseline characteristics in the table below."),
                                                      img(src="billim2.jpg",height=500,width=700),
                                                      p("Table 2: Baseline characteristics for NON RESPONDERS and RESPONDERS in the CONTROL arm at 8 weeks."),
                                                      
                                                      br(),
                                                      
                                                      p("Please click on the tab labelled ", strong("'Question 2'", style = "color:blue"), " at the top of the page.")
                                                      
                                             ),
                                             tabPanel("Question 2",
                                                      br(),
                                                      strong("Question 2", style = "color:blue"),
                                                      
                                                      p("Please use the sliders below to show your beliefs about the quit rate for NON RESPONDERS at 8 weeks, randomised to CONTROL.", style = "color:blue"),
                                                      br(),
                                                      
                                                      plotOutput("figureQ2"),
                                                      br(),
                                                      fluidRow(
                                                        column(7,
                                                               p(strong("Step 1:"),"Use this slider to set the position of YOUR view of the most likely quit rate in NON RESPONDERS.", style = "color:blue"),
                                                               sliderInput("Q23.mean", label = NULL, min=0, max=100, value=50, step=1, ticks=FALSE),
                                                               p(strong("Step 2: "),"Use this slider to show how certain you are about this value.", style = "color:blue"),
                                                               sliderInput("Q23.sd", label = NULL, min=0, max=100, value=30, step=1, ticks=FALSE),
                                                               p("0 = completely uncertain (all values equally likely); 100 = absolutely certain"),
                                                               strong("When you are happy with the blue curve, please click on the tab labelled", strong("'Review'",style="color:blue"),"at the top of the page.")),
                                                        column(5,
                                                               h3("Reasoning"),
                                                               p("In the free text area below, could you very briefly tell us the main reasons you came to your views?"),
                                                               textAreaInput("Reason2", label = p("Reasoning"), value = "",height="30px",width="300px"))
                                                      )
                                             ),
                                          
                                             tabPanel("Review",
                                                      br(),
                                                     
                                                      
                                                      strong("Review", style = "color:blue"),
                                                      p("Below we show the curve you gave as your answer to Question 2. Highlighted in orange are the two sections of the curve outside the two new black lines. The quit rates at these new black lines are as follows."),
                                                      tableOutput("vec2v"),
                                                      br(),
                                                      plotOutput("figureQ2v"),
                                                      br(),
                                                      strong("Statement"),
                                                      p("Your graph suggests that the quit rate in NON RESPONDERS is just as likely to lie within the orange sections as it is to lie within the blue section", style = "color:blue"),
                                                      selectInput("Valid21", label = p("Does the above statement represent your views? Please use the drop down menu below"), choices=c("No selection, please select Yes or No","Yes","No"),width="800px"),
                                                      p("If you answered No, you may wish to reconsider your answer to Question 2 (though you do not HAVE to change your answer)."),
                                                      
                                                      strong("When you are happy, please click on the", strong("'Question 3'",style="color:blue"),"section on the left hand side of the screen.")
                                                      
                                             )
                                             
                                             
                                             
                                             
                                           ))),
                 
                 
                 tabPanel("Question 3: Eight weeks Both Arms",
                          conditionalPanel(condition = "input.consent", # show only if expert has given consent
                                           tabsetPanel(
                                             tabPanel("Overview",
                                                      br(),
                                                      p("In this question we want to elicit from you how much, if at all, the reasons for your views expressed in Questions 1 influenced your views for Question 2."),
                                                      p("Suppose that we were able to obtain complete data on INTERVENTION NON RESPONDERS at 8 weeks by concerted effort to re-contact participants after the study."),
                                                      p("Now suppose that the complete data showed that the true quit rate in NON RESPONDERS was HIGHER than your most likely value you gave in Question 1."),
                                                      p("This information is given to you in the table below."),
                                                      fluidRow(
                                                        column(10,
                                                               tableOutput("vec")
                                                              
                                                        )
                                                        ),
                                                      p("Below we show the graph of your response to Question 1. We include a a red vertical line, indicating the true quit rate in INTERVENTION NON RESPONDERS."),
                                                      plotOutput("figureQ1t"),
                                                      
                                                      p("We are going to ask you to reconsider your best estimate of the quit rate for CONTROL NON RESPONDERS, given this information about INTERVENTION NON RESPONDERS."),
                                                      p("Please now click on the tab labelled ", strong("'Question 3'", style = "color:blue"), " at the top of the page.")
                                             ),
                                             tabPanel("Question 3",
                                                      br(),
                                                      strong("Question 3", style = "color:blue"),
                                                      p("We display a graph showing your response to Question 2 below. Using this graph, and the slider below, please set the red vertical line to what you now think is the most likely quit rate in CONTROL NON RESPONDERS.", style = "color:blue"),
                                                     
                                                      strong("Note:"),
                                                      p("To help answer this question, consider how similar or dissimilar your lines of reasoning were for Questions 1 and 2, and hence how much a correction of your views in one Question might affect your views for the other Question."),
                                                      p("We have placed an orange line on the graph which indicates the same point in your spectrum of views on CONTROL NON RESPONDERS that the true quit rate in INTERVENTION NON RESPONDERS lies on your spectrum of views for INTERVENTION NON RESPONDERS." ),
                                                      plotOutput("figurec1"),
                                                      br(),
                                                      
                                                      p("The difference between your previous view of the most likely quit rate for NON RESPONDERS in CONTROL, and your reconsidered view is shown below."),
                                                      
                                                      fluidRow(
                                                        column(7,
                                                               tableOutput("vecc"),
                                                               p(strong("Step 1:"),"Use this slider to set the position of YOUR view of the most likely quit rate in CONTROL NON RESPONDERS, given this new information about INTERVENTION NON RESPONDERS.", style = "color:blue"),
                                                               uiOutput("Q3c1"),
                                                               br()
                                                        ),
                                                        column(5,
                                                               h3("Reasoning"),
                                                               p("In the free text area below, could you very briefly tell us the main reasons you came to your views?"),
                                                               textAreaInput("Reason3", label = p("Reasoning"), value = "",height="30px",width="300px"))
                                                      ),
                                                      p("Please now click on the tab labelled ", strong("'Review'", style = "color:blue"), " at the top of the page.")),
                                             
                                             tabPanel("Review",
                                                      br(),
                                                      p("To review this Question we are going to show a statement telling you what WE THINK your response to Question 3 may mean. We then will ask you if you agree with the statement or not. If you DO NOT agree with the statement you may wish to reconsider your answer to Question 3."),
                                                      
                                                      
                                                      p(strong("Statement: Given you were told that your original views about the INTERVENTION non responders were too low, you have decided that your original views about CONTROL non responsers were ")),
                                                      h4(textOutput("reasons"), style = "color:blue"),
                                                     
                                                      selectInput("Valid31", label = p("Do you agree with the above statement?"), choices=c("0. No selection, please select Yes or No","Yes","No"),width="1200px"),
                                                      
                                                      p("If you selected 'No', please look over your answer to Question 3 again, or briefly tell us why you disagree in the text box below."),
                                                      textAreaInput("Reason3b", label = p("Reason for 'No'"), value = "",height="30px",width="300px"),
                                                    
                                                      
                                                      
                                                      strong("When you are happy with your answer to Question 3, please click on the", strong("'Question 4'",style="color:blue"),"section on the left hand side of the screen."))
                                           ))),
                 
                 tabPanel("Question 4: Six Months",
                          conditionalPanel(condition = "input.consent", # show only if expert has given consent
                                           tabsetPanel(
                                             
                                             
                                             tabPanel("Overview",
                                                      br(),
                                                      p("In this final question we are going to ask you abridged versions of Questions 1 and 2."),
                                                      p("However, these will now ask you about NON RESPONDERS to the Questionnare at 6 months after the randomisation quit date."),
                                                      br(),
                                                      p("We can tell you that the groups of RESPONDERS and NON RESPONDERS at 6 months showed similar baseline characteristics to their equivalent group at 8 weeks (though they were not the same groups of people)."),
                                                      p("The observed quit rates in RESPONDERS however were different."),
                                                      p("In the INTERVENTION arm, the observed quit rate in RESPONDERS was 40%, (this was 53% at 8 weeks)."),
                                                      p("In the CONTROL arm, the observed quit rate in RESPONDERS was 38%, (this was 50% at 8 weeks.)"),
                                                      br(),
                                                      p("With this information, please answer the following two questions in the same way as Questions 1 and 2. In particular, consider how the additional time between randomisation date and follow up date may affect your views. You may look back at your answers to Questions 1 and 2 if you wish."),
                                                      strong("Please now click on the tab labelled ", strong("'6 Months Intervention'", style = "color:blue"), " at the top of the page.")),
                                             tabPanel("6 Months Intervention",
                                                      br(),
                                                      strong("Question 4a", style = "color:blue"),
                                                      p("Please use the sliders below to show your beliefs about the quit rate at 6 months for NON RESPONDERS among those randomised to INTERVENTION.", style = "color:blue"),
                                                      br(),
                                                      plotOutput("figure32"),
                                                      br(),
                                                      fluidRow(
                                                        column(7,
                                                               p(strong("Step 1:"),"Use this slider to set the position of YOUR view of the most likely quit rate for NON RESPONDERS.", style = "color:blue"),
                                                               sliderInput("Q4int.mean", label = NULL, min=0, max=100, value=40, step=1, ticks=FALSE),
                                                               p(strong("Step 2: "),"Use this slider to show how certain you are about this value.", style = "color:blue"),
                                                               sliderInput("Q4int.sd", label = NULL, min=0, max=100, value=30, step=1, ticks=FALSE),
                                                               p("0 =completely uncertain (all values equally likely); 100 = absolutely certain "),
                                                               br(),
                                                               strong("Please now click on the tab labelled ", strong("'6 Months Control'", style = "color:blue"), " at the top of the page.")),
                                                        column(5,align="center",
                                                               textAreaInput("Reason4a", label = p("Reasoning"), value = "",height="30px",width="300px") )
                                                      )
                                             ),
                                             
                                             tabPanel("6 Months Control",
                                                      br(),
                                                      strong("Question 4b", style = "color:blue"),
                                                      
                                                      p("Please use the sliders below to show your beliefs about the quit rate at 6 months for NON RESPONDERS among those randomised to CONTROL.", style = "color:blue"),
                                                      
                                                      br(),
                                                      
                                                      plotOutput("figure332"),
                                                      br(),
                                                      fluidRow(
                                                        column(7,
                                                               p(strong("Step 1:"),"Use this slider to set the position of YOUR view of the most likely quit rate for NON RESPONDERS.", style = "color:blue"),
                                                               sliderInput("Q4con.mean", label = NULL, min=0, max=100, value=38, step=1, ticks=FALSE),
                                                               p(strong("Step 2: "),"Use this slider to show how certain you are about this value.", style = "color:blue"),
                                                               sliderInput("Q4con.sd", label = NULL, min=0, max=100, value=30, step=1, ticks=FALSE),
                                                               p("0 = completely uncertain (all values equally likely); 100 = absolutely certain"),
                                                               br(),
                                                               strong("When you are happy with the blue curve, please click on the", strong("'Submission'",style="color:blue"),"on the left hand side of the screen.")),
                                                        column(5,align="center",
                                                               textAreaInput("Reason4b", label = p("Reasoning"), value = "",height="30px",width="300px"))
                                                      )
                                             )
                                             
                                             
                                                        
                                                      )
                                             )
                                         
                                             
                                             
                                             
                                           ),
                 
                 
                 
                 tabPanel("Submission",
                          conditionalPanel(condition = "input.consent", # show only if expert has given consent
                                           fluidRow(
                                             column(12, align = "left",
                                                    br(),
                                                    h2("Please make sure that you have read and attempted to answer all 4 questions of this questionnaire."),
                                                    h4("Please use the box below to give us any further comments you might have."),
                                                    textAreaInput("Reason5", label = p("Further Comments"), value = "",height="120px",width="600px"),
                                            
                                                    
                                                    
                                                    h4("When you are happy please press the 'submit answers' button to save your responses and finish the app."),
                                                    
                                                    br(),
                                                    actionButton("downloadAnswers","Submit Answers"),
                                                    br(),br(),
                                                    h4(uiOutput("AnswersSaved")),
                                                    br(),
                                                    h3(uiOutput("ThankYou")),
                                                    br(),
                                                    h3(uiOutput("PleaseClose"))
                                             )
                                           )
                          ))
    )),
  
  server = function(input, output,session) {
    
    #Whenever a field is filled, aggregate all form data
    formData <- reactive({
      data <- sapply(fields, function(x) input[[x]])
      data
    })
    
    
    
    # When the Submit button is clicked, save the form data
    
    
    observeEvent(input$downloadAnswers, {
      saveData(formData())
      
      #fileName2 <- paste("shinytest_",gsub(":","_",gsub(" ","-",date())),".csv",sep="")
      #Write the data to a temporary file locally
      #filePath2 <- file.path(tempdir(), fileName2)
      #write.csv(input$Q2.mean,filePath2)
      
      #drop_upload(filePath2,dest=outputDir)
    })
    
    
    
    onclick("btn2", {
      hide('navbar')
      js$printDiv('printit')
      show('navbar')
    })
    
    url <- a("Naughton et al (2014)", href="https://www.ncbi.nlm.nih.gov/pmc/articles/PMC4309513/",target="_blank")
    output$web <- renderUI({
      tagList("URL link (opens in new tab):", url)
    })
    
    output$AnswersSaved <- renderText({
      if (input$downloadAnswers>0) {
        "Your answers have now been saved."
      }
    })
    
    output$ThankYou <- renderText({
      if (input$downloadAnswers>0) {
        "Thank you for completing this elicitation for iQuit in practice."
      }
    })
    
    
    output$PleaseClose <- renderText({
      if (input$downloadAnswers>0) {
        "Finally, please close this App."
      }
    })
    
    
    
    
    output$choice<- renderText({ input$Valid31 })
    
    
    
    output$vec<-renderTable({
      
      tab<-data.frame(input$Q2.mean,qtnorm(0.75,input$Q2.mean,calc.sd(100-input$Q2.sd),lower=0,upper=100),abs(qtnorm(0.75,input$Q2.mean,calc.sd(100-input$Q2.sd),lower=0,upper=100)-input$Q2.mean))
      names(tab)=c("Intervention: Your Most Likely View","Intervention: True Value","Difference") 
      tab
    },digits=0)
    
    
    output$vec4<-renderTable({
      
      tab<-data.frame(input$Q2.mean,input$Q23.mean)
      names(tab)=c("8 weeks Intervention: Your View","8 weeks Control: Your View") 
      tab
    },digits=0)
    
    
    output$vec1v<-renderTable({
      
      tab<-data.frame(qtnorm(0.25,input$Q2.mean,calc.sd(100-input$Q2.sd),lower=0,upper=100),qtnorm(0.75,input$Q2.mean,calc.sd(100-input$Q2.sd),lower=0,upper=100))
      names(tab)=c("Quit Rate at Lower Black line","Quit Rate at Upper Black line") 
      tab
    },digits=0)
    
    output$vec2v<-renderTable({
      
      tab<-data.frame(qtnorm(0.25,input$Q23.mean,calc.sd(100-input$Q23.sd),lower=0,upper=100),round(round(qtnorm(0.75,input$Q23.mean,calc.sd(100-input$Q23.sd),lower=0,upper=100))))
      names(tab)=c("Quit Rate at Lower Black line","Quit Rate at Upper Black line") 
      tab
    },digits=0)
    
    
    output$vecc<-renderTable({
      qtnorm(0.75,input$Q2.mean,calc.sd(100-input$Q2.sd),lower=0,upper=100)
      tab<-data.frame(input$Q23.mean,input$Q2cor,abs(input$Q23.mean-input$Q2cor))
      names(tab)=c("Control: Original View","Control: Reconsidered View","Difference") 
      tab
    },digits=0)
    
    
    
    output$vec2<-renderTable(data.frame(Intervention=input$Q22.mean,Control=input$Q223.mean,Difference=abs(input$Q22.mean-input$Q223.mean))
                             
    )
    
    output$vecc2<-renderTable({
      
      tab<-data.frame(input$Q22.mean+5,input$Q22cor,abs(input$Q22.mean+5-input$Q22cor))
      names(tab)=c("Intervention: Hypothetical","Control: Updated View","Difference") 
      tab
    },digits=0)
    
    
    #colnames(output$vec)=c("Intervention probability to quit","Control probability to quit","Difference")
    
    
    QoL.plot<-function(plot.title,expert=FALSE,expert.mean=60,expert.sd=2,expert.col="lightskyblue1",expert.col2="blue2",mark.bill=FALSE,bill.score=60)
      # specification of quality of life plot
    {
      par(mar=c(3,1,3,1),mgp=c(1.5,1,0),cex.main=1.2,bg="lightgoldenrodyellow")
      xs<-seq(0,100,0.01)
      
      expert.ys<-dtnorm(xs,expert.mean,expert.sd,lower=0,upper=100)
      
      
      ymax<-ifelse(expert==FALSE,1,max(expert.ys))
      plot(type="n",x=0,y=0,xlim=c(0,100),ylim=c(0,ymax),main=plot.title,
           xlab="Quit Rate (Percent)",ylab="",bty="n",xaxt="n",yaxt="n")
      axis(side=1,at=seq(0,100,10),labels=seq(0,100,10),las=1,line=-0.8)
      axis(side=1,at=seq(5,95,10),tcl=-0.25,labels=FALSE,las=1,cex.axis=0.9,line=-0.8)
      # plot expert's view
      if (expert==TRUE) {
        polygon(c(0,xs,100),c(0,expert.ys,0),col=expert.col,border=NA)
        segments(x0=expert.mean,y0=0,y1=max(expert.ys),lwd=3,col=expert.col2)
        segments(x0=qtnorm(0.05,expert.mean,expert.sd,lower=0,upper=100),y0=0,y1=dtnorm(qtnorm(0.05,expert.mean,expert.sd,lower=0,upper=100),expert.mean,expert.sd,lower=0,upper=100),lwd=3,col="black")
        segments(x0=qtnorm(0.95,expert.mean,expert.sd,lower=0,upper=100),y0=0,y1=dtnorm(qtnorm(0.95,expert.mean,expert.sd,lower=0,upper=100),expert.mean,expert.sd,lower=0,upper=100),lwd=3,col="black")
        #curve(dnorm(x, mean=expert.mean, sd=expert.sd), #
        # col="black", lwd=2, n=1000, add=TRUE, yaxt="n")#
      }
      # plot vignettes
      vignettes<-c(0,100)
      vtext<-c("NONE had Quit","ALL had Quit")
      for (i in 1:length(vignettes)) {
        arrows(y0=ymax/5,y1=0,x0=vignettes[i],length=0.1,col="black")
        text(y=ymax/5,x=vignettes[i],vtext[i],cex=1,adj=c(0,0.5),srt=90)
      }
      # plot Alfred
      arrows(y0=ymax/5,y1=0,x0=53,length=0.1,col="black",lwd=2)
      text(y=ymax/5,x=53,labels="Responders",cex=1.2,adj=c(0,0.5),srt=90,col="black",font=2) # bold text
      if (mark.bill==TRUE) {
        # mark Bill
        arrows(y0=ymax/5,y1=0,x0=bill.score,length=0.1,col="blue2",lwd=5)
        text(y=ymax/4.5,x=bill.score,labels="BILL",cex=1.5,adj=c(0,0.5),srt=90,col="blue2",font=2) # bold text
      }
      return()
    }
    
    QoL.plot4a<-function(plot.title,expert=FALSE,expert.mean=60,expert.sd=2,expert.col="lightskyblue1",expert.col2="blue2",mark.bill=FALSE,bill.score=60)
      # specification of quality of life plot
    {
      par(mar=c(3,1,3,1),mgp=c(1.5,1,0),cex.main=1.2,bg="lightgoldenrodyellow")
      xs<-seq(0,100,0.01)
      
      expert.ys<-dtnorm(xs,expert.mean,expert.sd,lower=0,upper=100)
      
      
      ymax<-ifelse(expert==FALSE,1,max(expert.ys))
      plot(type="n",x=0,y=0,xlim=c(0,100),ylim=c(0,ymax),main=plot.title,
           xlab="Quit Rate (Percent)",ylab="",bty="n",xaxt="n",yaxt="n")
      axis(side=1,at=seq(0,100,10),labels=seq(0,100,10),las=1,line=-0.8)
      axis(side=1,at=seq(5,95,10),tcl=-0.25,labels=FALSE,las=1,cex.axis=0.9,line=-0.8)
      # plot expert's view
      if (expert==TRUE) {
        polygon(c(0,xs,100),c(0,expert.ys,0),col=expert.col,border=NA)
        segments(x0=expert.mean,y0=0,y1=max(expert.ys),lwd=3,col=expert.col2)
        segments(x0=qtnorm(0.05,expert.mean,expert.sd,lower=0,upper=100),y0=0,y1=dtnorm(qtnorm(0.05,expert.mean,expert.sd,lower=0,upper=100),expert.mean,expert.sd,lower=0,upper=100),lwd=3,col="black")
        segments(x0=qtnorm(0.95,expert.mean,expert.sd,lower=0,upper=100),y0=0,y1=dtnorm(qtnorm(0.95,expert.mean,expert.sd,lower=0,upper=100),expert.mean,expert.sd,lower=0,upper=100),lwd=3,col="black")
        #curve(dnorm(x, mean=expert.mean, sd=expert.sd), #
        # col="black", lwd=2, n=1000, add=TRUE, yaxt="n")#
      }
      # plot vignettes
      vignettes<-c(0,100)
      vtext<-c("NONE had Quit","ALL had Quit")
      for (i in 1:length(vignettes)) {
        arrows(y0=ymax/5,y1=0,x0=vignettes[i],length=0.1,col="black")
        text(y=ymax/5,x=vignettes[i],vtext[i],cex=1,adj=c(0,0.5),srt=90)
      }
      # plot Alfred
      arrows(y0=ymax/5,y1=0,x0=53,length=0.1,col="black",lwd=2)
      text(y=ymax/5,x=53,labels="Responders",cex=1.2,adj=c(0,0.5),srt=90,col="black",font=2) # bold text
      if (mark.bill==TRUE) {
        # mark Bill
        arrows(y0=ymax/5,y1=0,x0=bill.score,length=0.1,col="blue2",lwd=5)
        text(y=ymax/4.5,x=bill.score,labels="BILL",cex=1.5,adj=c(0,0.5),srt=90,col="blue2",font=2) # bold text
      }
      return()
    }
    
    QoL.plot4b<-function(plot.title,expert=FALSE,expert.mean=60,expert.sd=2,expert.col="lightskyblue1",expert.col2="blue2",mark.bill=FALSE,bill.score=60)
      # specification of quality of life plot
    {
      par(mar=c(3,1,3,1),mgp=c(1.5,1,0),cex.main=1.2,bg="lightgoldenrodyellow")
      xs<-seq(0,100,0.01)
      
      expert.ys<-dtnorm(xs,expert.mean,expert.sd,lower=0,upper=100)
      
      
      ymax<-ifelse(expert==FALSE,1,max(expert.ys))
      plot(type="n",x=0,y=0,xlim=c(0,100),ylim=c(0,ymax),main=plot.title,
           xlab="Quit Rate (Percent)",ylab="",bty="n",xaxt="n",yaxt="n")
      axis(side=1,at=seq(0,100,10),labels=seq(0,100,10),las=1,line=-0.8)
      axis(side=1,at=seq(5,95,10),tcl=-0.25,labels=FALSE,las=1,cex.axis=0.9,line=-0.8)
      # plot expert's view
      if (expert==TRUE) {
        polygon(c(0,xs,100),c(0,expert.ys,0),col=expert.col,border=NA)
        segments(x0=expert.mean,y0=0,y1=max(expert.ys),lwd=3,col=expert.col2)
        segments(x0=qtnorm(0.05,expert.mean,expert.sd,lower=0,upper=100),y0=0,y1=dtnorm(qtnorm(0.05,expert.mean,expert.sd,lower=0,upper=100),expert.mean,expert.sd,lower=0,upper=100),lwd=3,col="black")
        segments(x0=qtnorm(0.95,expert.mean,expert.sd,lower=0,upper=100),y0=0,y1=dtnorm(qtnorm(0.95,expert.mean,expert.sd,lower=0,upper=100),expert.mean,expert.sd,lower=0,upper=100),lwd=3,col="black")
        #curve(dnorm(x, mean=expert.mean, sd=expert.sd), #
        # col="black", lwd=2, n=1000, add=TRUE, yaxt="n")#
      }
      # plot vignettes
      vignettes<-c(0,100)
      vtext<-c("NONE had Quit","ALL had Quit")
      for (i in 1:length(vignettes)) {
        arrows(y0=ymax/5,y1=0,x0=vignettes[i],length=0.1,col="black")
        text(y=ymax/5,x=vignettes[i],vtext[i],cex=1,adj=c(0,0.5),srt=90)
      }
      # plot Alfred
      arrows(y0=ymax/5,y1=0,x0=50,length=0.1,col="black",lwd=2)
      text(y=ymax/5,x=50,labels="Responders",cex=1.2,adj=c(0,0.5),srt=90,col="black",font=2) # bold text
      if (mark.bill==TRUE) {
        # mark Bill
        arrows(y0=ymax/5,y1=0,x0=bill.score,length=0.1,col="blue2",lwd=5)
        text(y=ymax/4.5,x=bill.score,labels="BILL",cex=1.5,adj=c(0,0.5),srt=90,col="blue2",font=2) # bold text
      }
      return()
    }
    
    
    
    
    
    
    
    
    
    
    
    QoL.plot1v<-function(plot.title,expert=FALSE,expert.mean=60,expert.sd=2,expert.col="lightskyblue1",expert.col2="blue2",mark.bill=FALSE,bill.score=60)
      # specification of quality of life plot
    {
      par(mar=c(3,1,3,1),mgp=c(1.5,1,0),cex.main=1.2,bg="lightgoldenrodyellow")
      xs<-seq(qtnorm(0.25,expert.mean,expert.sd,lower=0,upper=100),qtnorm(0.75,expert.mean,expert.sd,lower=0,upper=100),0.01)
      
      xsl<-seq(0,qtnorm(0.25,expert.mean,expert.sd,lower=0,upper=100),0.01)
      
      xsu<-seq(qtnorm(0.75,expert.mean,expert.sd,lower=0,upper=100),100,0.01)
      
      
      expert.ys<-dtnorm(xs,expert.mean,expert.sd,lower=0,upper=100)
      
      expert.ysl<-dtnorm(xsl,expert.mean,expert.sd,lower=0,upper=100)
      
      expert.ysu<-dtnorm(xsu,expert.mean,expert.sd,lower=0,upper=100)
      
      ymax<-ifelse(expert==FALSE,1,max(expert.ys))
      plot(type="n",x=0,y=0,xlim=c(0,100),ylim=c(0,ymax),main=plot.title,
           xlab="Quit Rate (Percent)",ylab="",bty="n",xaxt="n",yaxt="n")
      axis(side=1,at=seq(0,100,10),labels=seq(0,100,10),las=1,line=-0.8)
      axis(side=1,at=seq(5,95,10),tcl=-0.25,labels=FALSE,las=1,cex.axis=0.9,line=-0.8)
      # plot expert's view
      if (expert==TRUE) {
        polygon(c(qtnorm(0.25,expert.mean,expert.sd,lower=0,upper=100),xs,qtnorm(0.75,expert.mean,expert.sd,lower=0,upper=100)),c(0,expert.ys,0),col=expert.col,border=NA)
        polygon(c(0,xsl,qtnorm(0.25,expert.mean,expert.sd,lower=0,upper=100)),c(0,expert.ysl,0),col="darkorange",border=NA)
        polygon(c(qtnorm(0.75,expert.mean,expert.sd,lower=0,upper=100),xsu,100),c(0,expert.ysu,0),col="darkorange",border=NA)
        segments(x0=expert.mean,y0=0,y1=max(expert.ys),lwd=3,col=expert.col2)
        segments(x0=qtnorm(0.25,expert.mean,expert.sd,lower=0,upper=100),y0=0,y1=dtnorm(qtnorm(0.25,expert.mean,expert.sd,lower=0,upper=100),expert.mean,expert.sd,lower=0,upper=100),lwd=3,col="black")
        segments(x0=qtnorm(0.75,expert.mean,expert.sd,lower=0,upper=100),y0=0,y1=dtnorm(qtnorm(0.75,expert.mean,expert.sd,lower=0,upper=100),expert.mean,expert.sd,lower=0,upper=100),lwd=3,col="black")
        #curve(dnorm(x, mean=expert.mean, sd=expert.sd), #
        # col="black", lwd=2, n=1000, add=TRUE, yaxt="n")#
      }
      # plot vignettes
      vignettes<-c(0,100)
      vtext<-c("NONE had Quit","ALL had Quit")
      for (i in 1:length(vignettes)) {
        arrows(y0=ymax/5,y1=0,x0=vignettes[i],length=0.1,col="black")
        text(y=ymax/5,x=vignettes[i],vtext[i],cex=1,adj=c(0,0.5),srt=90)
      }
      # plot Alfred
      #arrows(y0=ymax/5,y1=0,x0=53,length=0.1,col="black",lwd=2)
      #text(y=ymax/5,x=53,labels="Responders",cex=1.2,adj=c(0,0.5),srt=90,col="black",font=2) # bold text
      if (mark.bill==TRUE) {
        # mark Bill
        arrows(y0=ymax/5,y1=0,x0=bill.score,length=0.1,col="blue2",lwd=5)
        text(y=ymax/4.5,x=bill.score,labels="BILL",cex=1.5,adj=c(0,0.5),srt=90,col="blue2",font=2) # bold text
      }
      return()
    }
    
    
    QoL.plot2v<-function(plot.title,expert=FALSE,expert.mean=60,expert.sd=2,expert.col="lightskyblue1",expert.col2="blue2",mark.bill=FALSE,bill.score=60)
      # specification of quality of life plot
    {
      par(mar=c(3,1,3,1),mgp=c(1.5,1,0),cex.main=1.2,bg="lightgoldenrodyellow")
      xs<-seq(qtnorm(0.25,expert.mean,expert.sd,lower=0,upper=100),qtnorm(0.75,expert.mean,expert.sd,lower=0,upper=100),0.01)
      
      xsl<-seq(0,qtnorm(0.25,expert.mean,expert.sd,lower=0,upper=100),0.01)
      
      xsu<-seq(qtnorm(0.75,expert.mean,expert.sd,lower=0,upper=100),100,0.01)
      
      
      expert.ys<-dtnorm(xs,expert.mean,expert.sd,lower=0,upper=100)
      
      expert.ysl<-dtnorm(xsl,expert.mean,expert.sd,lower=0,upper=100)
      
      expert.ysu<-dtnorm(xsu,expert.mean,expert.sd,lower=0,upper=100)
      
      ymax<-ifelse(expert==FALSE,1,max(expert.ys))
      plot(type="n",x=0,y=0,xlim=c(0,100),ylim=c(0,ymax),main=plot.title,
           xlab="Quit Rate (Percent)",ylab="",bty="n",xaxt="n",yaxt="n")
      axis(side=1,at=seq(0,100,10),labels=seq(0,100,10),las=1,line=-0.8)
      axis(side=1,at=seq(5,95,10),tcl=-0.25,labels=FALSE,las=1,cex.axis=0.9,line=-0.8)
      # plot expert's view
      if (expert==TRUE) {
        polygon(c(qtnorm(0.05,expert.mean,expert.sd,lower=0,upper=100),xs,qtnorm(0.95,expert.mean,expert.sd,lower=0,upper=100)),c(0,expert.ys,0),col=expert.col,border=NA)
        polygon(c(0,xsl,qtnorm(0.25,expert.mean,expert.sd,lower=0,upper=100)),c(0,expert.ysl,0),col="darkorange",border=NA)
        polygon(c(qtnorm(0.75,expert.mean,expert.sd,lower=0,upper=100),xsu,100),c(0,expert.ysu,0),col="darkorange",border=NA)
        segments(x0=expert.mean,y0=0,y1=max(expert.ys),lwd=3,col=expert.col2)
        segments(x0=qtnorm(0.25,expert.mean,expert.sd,lower=0,upper=100),y0=0,y1=dtnorm(qtnorm(0.25,expert.mean,expert.sd,lower=0,upper=100),expert.mean,expert.sd,lower=0,upper=100),lwd=3,col="black")
        segments(x0=qtnorm(0.75,expert.mean,expert.sd,lower=0,upper=100),y0=0,y1=dtnorm(qtnorm(0.75,expert.mean,expert.sd,lower=0,upper=100),expert.mean,expert.sd,lower=0,upper=100),lwd=3,col="black")
        #curve(dnorm(x, mean=expert.mean, sd=expert.sd), #
        # col="black", lwd=2, n=1000, add=TRUE, yaxt="n")#
      }
      # plot vignettes
      vignettes<-c(0,100)
      vtext<-c("NONE had Quit","ALL had Quit")
      for (i in 1:length(vignettes)) {
        arrows(y0=ymax/5,y1=0,x0=vignettes[i],length=0.1,col="black")
        text(y=ymax/5,x=vignettes[i],vtext[i],cex=1,adj=c(0,0.5),srt=90)
      }
      # plot Alfred
      #arrows(y0=ymax/5,y1=0,x0=53,length=0.1,col="black",lwd=2)
      #text(y=ymax/5,x=53,labels="Responders",cex=1.2,adj=c(0,0.5),srt=90,col="black",font=2) # bold text
      if (mark.bill==TRUE) {
        # mark Bill
        arrows(y0=ymax/5,y1=0,x0=bill.score,length=0.1,col="blue2",lwd=5)
        text(y=ymax/4.5,x=bill.score,labels="BILL",cex=1.5,adj=c(0,0.5),srt=90,col="blue2",font=2) # bold text
      }
      return()
    }
    
    
    
    
    
    QoL.plot1t<-function(plot.title,expert=FALSE,expert.mean=60,expert.sd=2,expert.col="lightskyblue1",expert.col2="blue2",mark.bill=FALSE,bill.score=60)
      # specification of quality of life plot
    {
      par(mar=c(3,1,3,1),mgp=c(1.5,1,0),cex.main=1.2,bg="lightgoldenrodyellow")
      xs<-seq(0,100,0.01)
      
      expert.ys<-dtnorm(xs,expert.mean,expert.sd,lower=0,upper=100)
      
      
      ymax<-ifelse(expert==FALSE,1,max(expert.ys))
      plot(type="n",x=0,y=0,xlim=c(0,100),ylim=c(0,ymax),main=plot.title,
           xlab="Quit Rate (Percent)",ylab="",bty="n",xaxt="n",yaxt="n")
      axis(side=1,at=seq(0,100,10),labels=seq(0,100,10),las=1,line=-0.8)
      axis(side=1,at=seq(5,95,10),tcl=-0.25,labels=FALSE,las=1,cex.axis=0.9,line=-0.8)
      # plot expert's view
      if (expert==TRUE) {
        polygon(c(0,xs,100),c(0,expert.ys,0),col=expert.col,border=NA)
        segments(x0=expert.mean,y0=0,y1=max(expert.ys),lwd=3,col=expert.col2)
        segments(x0=qtnorm(0.05,expert.mean,expert.sd,lower=0,upper=100),y0=0,y1=dtnorm(qtnorm(0.05,expert.mean,expert.sd,lower=0,upper=100),expert.mean,expert.sd,lower=0,upper=100),lwd=3,col="black")
        segments(x0=qtnorm(0.95,expert.mean,expert.sd,lower=0,upper=100),y0=0,y1=dtnorm(qtnorm(0.95,expert.mean,expert.sd,lower=0,upper=100),expert.mean,expert.sd,lower=0,upper=100),lwd=3,col="black")
        #curve(dnorm(x, mean=expert.mean, sd=expert.sd), #
        # col="black", lwd=2, n=1000, add=TRUE, yaxt="n")#
        arrows(y0=ymax/5,y1=0,x0=min(qtnorm(0.75,input$Q2.mean,calc.sd(100-input$Q2.sd),lower=0,upper=100),100),length=0.1,col="red",lwd=2)
        text(y=ymax/5,x=min(qtnorm(0.75,input$Q2.mean,calc.sd(100-input$Q2.sd),lower=0,upper=100),100),labels="Intervention: True Value",cex=1.2,adj=c(0,0.5),srt=90,col="red",font=2)
      }
      # plot vignettes
      vignettes<-c(0,100)
      vtext<-c("NONE had Quit","ALL had Quit")
      for (i in 1:length(vignettes)) {
        arrows(y0=ymax/5,y1=0,x0=vignettes[i],length=0.1,col="black")
        text(y=ymax/5,x=vignettes[i],vtext[i],cex=1,adj=c(0,0.5),srt=90)
      }
      # plot Alfred
      #arrows(y0=ymax/5,y1=0,x0=53,length=0.1,col="black",lwd=2)
      #text(y=ymax/5,x=53,labels="Responders",cex=1.2,adj=c(0,0.5),srt=90,col="black",font=2) # bold text
      if (mark.bill==TRUE) {
        # mark Bill
        arrows(y0=ymax/5,y1=0,x0=bill.score,length=0.1,col="blue2",lwd=5)
        text(y=ymax/4.5,x=bill.score,labels="BILL",cex=1.5,adj=c(0,0.5),srt=90,col="blue2",font=2) # bold text
      }
      return()
    }
    
    QoL.plot2t<-function(plot.title,expert=FALSE,expert.mean=60,expert.sd=2,expert.col="lightskyblue1",expert.col2="blue2",mark.bill=FALSE,bill.score=60)
      # specification of quality of life plot
    {
      par(mar=c(3,1,3,1),mgp=c(1.5,1,0),cex.main=1.2,bg="lightgoldenrodyellow")
      xs<-seq(0,100,0.01)
      
      expert.ys<-dtnorm(xs,expert.mean,expert.sd,lower=0,upper=100)
      
      
      ymax<-ifelse(expert==FALSE,1,max(expert.ys))
      plot(type="n",x=0,y=0,xlim=c(0,100),ylim=c(0,ymax),main=plot.title,
           xlab="Quit Rate (Percent)",ylab="",bty="n",xaxt="n",yaxt="n")
      axis(side=1,at=seq(0,100,10),labels=seq(0,100,10),las=1,line=-0.8)
      axis(side=1,at=seq(5,95,10),tcl=-0.25,labels=FALSE,las=1,cex.axis=0.9,line=-0.8)
      # plot expert's view
      if (expert==TRUE) {
        polygon(c(0,xs,100),c(0,expert.ys,0),col=expert.col,border=NA)
        segments(x0=expert.mean,y0=0,y1=max(expert.ys),lwd=3,col=expert.col2)
        segments(x0=qtnorm(0.05,expert.mean,expert.sd,lower=0,upper=100),y0=0,y1=dtnorm(qtnorm(0.05,expert.mean,expert.sd,lower=0,upper=100),expert.mean,expert.sd,lower=0,upper=100),lwd=3,col="black")
        segments(x0=qtnorm(0.95,expert.mean,expert.sd,lower=0,upper=100),y0=0,y1=dtnorm(qtnorm(0.95,expert.mean,expert.sd,lower=0,upper=100),expert.mean,expert.sd,lower=0,upper=100),lwd=3,col="black")
        #curve(dnorm(x, mean=expert.mean, sd=expert.sd), #
        # col="black", lwd=2, n=1000, add=TRUE, yaxt="n")#arrows(y0=ymax/1.02,y1=0,x0=input$Q2.mean+calc.sd(100-input$Q2.sd),length=0.1,lwd=3,col="red")
        
        
        #arrows(y0=ymax/5,y1=0,x0=min(qtnorm(0.75,input$Q2.mean,calc.sd(100-input$Q2.sd),lower=0,upper=100),100),length=0.1,col="red",lwd=2)
        #text(y=ymax/5,x=min(qtnorm(0.75,input$Q2.mean,calc.sd(100-input$Q2.sd),lower=0,upper=100),100),labels="Intervention: Hypothetical",cex=1.2,adj=c(0,0.5),srt=90,col="red",font=2)
        
      }
      # plot vignettes
      vignettes<-c(0,100)
      vtext<-c("NONE had Quit","ALL had Quit")
      for (i in 1:length(vignettes)) {
        arrows(y0=ymax/5,y1=0,x0=vignettes[i],length=0.1,col="black")
        text(y=ymax/5,x=vignettes[i],vtext[i],cex=1,adj=c(0,0.5),srt=90)
      }
      # plot Alfred
      #arrows(y0=ymax/5,y1=0,x0=50,length=0.1,col="black",lwd=2)
      #text(y=ymax/5,x=50,labels="Responders",cex=1.2,adj=c(0,0.5),srt=90,col="black",font=2) # bold text
      if (mark.bill==TRUE) {
        # mark Bill
        arrows(y0=ymax/5,y1=0,x0=bill.score,length=0.1,col="blue2",lwd=5)
        text(y=ymax/4.5,x=bill.score,labels="BILL",cex=1.5,adj=c(0,0.5),srt=90,col="blue2",font=2) # bold text
      }
      return()
    }  
    
    
    
    QoL.plotc1<-function(plot.title,expert=FALSE,expert.mean=60,expert.sd=2,expert.col="lightskyblue1",expert.col2="blue2",mark.bill=FALSE,bill.score=60)
      # specification of quality of life plot
    {
      par(mar=c(3,1,3,1),mgp=c(1.5,1,0),cex.main=1.2,bg="lightgoldenrodyellow")
      xs<-seq(0,100,0.01)
      
      expert.ys<-dtnorm(xs,expert.mean,expert.sd,lower=0,upper=100)
      
      
      ymax<-ifelse(expert==FALSE,1,max(expert.ys))
      plot(type="n",x=0,y=0,xlim=c(0,100),ylim=c(0,ymax),main=plot.title,
           xlab="Quit Rate (Percent)",ylab="",bty="n",xaxt="n",yaxt="n")
      axis(side=1,at=seq(0,100,10),labels=seq(0,100,10),las=1,line=-0.8)
      axis(side=1,at=seq(5,95,10),tcl=-0.25,labels=FALSE,las=1,cex.axis=0.9,line=-0.8)
      # plot expert's view
      if (expert==TRUE) {
        polygon(c(0,xs,100),c(0,expert.ys,0),col=expert.col,border=NA)
        segments(x0=expert.mean,y0=0,y1=max(expert.ys),lwd=3,col=expert.col2)
        
        #text(y=ymax/1.02,x=expert.mean,labels="Control: Updated View",cex=1.2,adj=c(0,0.5),srt=0,col="red",font=2,pos=3)
        #segments(x0=qtnorm(0.05,expert.mean,expert.sd,lower=0,upper=100),y0=0,y1=dtnorm(qtnorm(0.05,expert.mean,expert.sd,lower=0,upper=100),expert.mean,expert.sd,lower=0,upper=100),lwd=3,col="black")
        #segments(x0=qtnorm(0.95,expert.mean,expert.sd,lower=0,upper=100),y0=0,y1=dtnorm(qtnorm(0.95,expert.mean,expert.sd,lower=0,upper=100),expert.mean,expert.sd,lower=0,upper=100),lwd=3,col="black")
        #curve(dnorm(x, mean=expert.mean, sd=expert.sd), #
        #col="black", lwd=2, n=1000, add=TRUE, yaxt="n")#
        segments(x0=qtnorm(0.75,expert.mean,expert.sd,lower=0,upper=100),y0=0,y1=dtnorm(qtnorm(0.75,expert.mean,expert.sd,lower=0,upper=100),expert.mean,expert.sd,lower=0,upper=100),lwd=3,col="darkorange")
        #segments(x0=expert.mean,y0=0,y1=max(expert.ys),lwd=3,col="darkorange")
        }
      # plot vignettes
      vignettes<-c(0,100)
      vtext<-c("NONE had Quit","ALL had Quit")
      for (i in 1:length(vignettes)) {
        arrows(y0=ymax/5,y1=0,x0=vignettes[i],length=0.1,col="black")
        text(y=ymax/5,x=vignettes[i],vtext[i],cex=1,adj=c(0,0.5),srt=90)
      }
      # plot Alfred
      
      #arrows(y0=ymax/5,y1=0,x0=input$Q2.mean,length=0.1,col="black",lwd=2)
      #text(y=ymax/5,x=input$Q2.mean,labels="Intervention: Your View",cex=1.2,adj=c(0,0.5),srt=90,col="black",font=2) # bold text
      #arrows(y0=ymax/5,y1=0,x0=input$Q23.mean,length=0.1,col="black",lwd=2)
      #text(y=ymax/5,x=input$Q23.mean,labels="Control:Original view",cex=1.2,adj=c(0,0.5),srt=90,col="black",font=2)
      
      
      arrows(y0=ymax/5,y1=0,x0=input$Q2cor,length=0.1,col="red",lwd=2)
      text(y=ymax/4.5,x=input$Q2cor,labels="Control: Reconsidered View",cex=1.2,adj=c(0,0.5),srt=90,col="red",font=2)
      
      if (mark.bill==TRUE) {
        # mark Bill
        arrows(y0=ymax/5,y1=0,x0=bill.score,length=0.1,col="blue2",lwd=5)
        text(y=ymax/4.5,x=bill.score,labels="BILL",cex=1.5,adj=c(0,0.5),srt=90,col="blue2",font=2) # bold text
      }
      return()
    }
    
    QoL.plotc2<-function(plot.title,expert=FALSE,expert.mean=60,expert.sd=2,expert.col="lightskyblue1",expert.col2="blue2",mark.bill=FALSE,bill.score=60)
      # specification of quality of life plot
    {
      par(mar=c(3,1,3,1),mgp=c(1.5,1,0),cex.main=1.2,bg="lightgoldenrodyellow")
      xs<-seq(0,100,0.01)
      
      expert.ys<-dtnorm(xs,expert.mean,expert.sd,lower=0,upper=100)
      
      
      ymax<-ifelse(expert==FALSE,1,max(expert.ys))
      plot(type="n",x=0,y=0,xlim=c(0,100),ylim=c(0,ymax),main=plot.title,
           xlab="Quit Rate (Percent)",ylab="",bty="n",xaxt="n",yaxt="n")
      axis(side=1,at=seq(0,100,10),labels=seq(0,100,10),las=1,line=-0.8)
      axis(side=1,at=seq(5,95,10),tcl=-0.25,labels=FALSE,las=1,cex.axis=0.9,line=-0.8)
      # plot expert's view
      if (expert==TRUE) {
        #polygon(c(0,xs,100),c(0,expert.ys,0),col=expert.col,border=NA)
        #segments(x0=expert.mean,y0=0,y1=max(expert.ys),lwd=3,col=expert.col2)
        arrows(y0=ymax/1.2,y1=0,x0=expert.mean,length=0.1,lwd=3,col="red")
        text(y=ymax/1.2,x=expert.mean,labels="Control: Updated View",cex=1.2,adj=c(0,0.5),srt=0,col="red",font=2,pos=3)
        #segments(x0=qtnorm(0.05,expert.mean,expert.sd,lower=0,upper=100),y0=0,y1=dtnorm(qtnorm(0.05,expert.mean,expert.sd,lower=0,upper=100),expert.mean,expert.sd,lower=0,upper=100),lwd=3,col="black")
        #segments(x0=qtnorm(0.95,expert.mean,expert.sd,lower=0,upper=100),y0=0,y1=dtnorm(qtnorm(0.95,expert.mean,expert.sd,lower=0,upper=100),expert.mean,expert.sd,lower=0,upper=100),lwd=3,col="black")
        #curve(dnorm(x, mean=expert.mean, sd=expert.sd), #
        # col="black", lwd=2, n=1000, add=TRUE, yaxt="n")#
      }
      # plot vignettes
      vignettes<-c(0,100)
      vtext<-c("NONE had Quit","ALL had Quit")
      for (i in 1:length(vignettes)) {
        arrows(y0=ymax/5,y1=0,x0=vignettes[i],length=0.1,col="black")
        text(y=ymax/5,x=vignettes[i],vtext[i],cex=1,adj=c(0,0.5),srt=90)
      }
      # plot Alfred
      
      arrows(y0=ymax/5,y1=0,x0=input$Q22.mean,length=0.1,col="black",lwd=2)
      text(y=ymax/5,x=input$Q22.mean,labels="Intervention: Your View",cex=1.2,adj=c(0,0.5),srt=90,col="black",font=2) # bold text
      arrows(y0=ymax/5,y1=0,x0=input$Q223.mean,length=0.1,col="black",lwd=2)
      text(y=ymax/5,x=input$Q223.mean,labels="Control:Your view",cex=1.2,adj=c(0,0.5),srt=90,col="black",font=2)
      arrows(y0=ymax/5,y1=0,x0=min(input$Q22.mean+5,100),length=0.1,col="red",lwd=2)
      text(y=ymax/5,x=min(input$Q22.mean+5,100),labels="Intervention: Hypothetical",cex=1.2,adj=c(0,0.5),srt=90,col="red",font=2)
      if (mark.bill==TRUE) {
        # mark Bill
        arrows(y0=ymax/5,y1=0,x0=bill.score,length=0.1,col="blue2",lwd=5)
        text(y=ymax/4.5,x=bill.score,labels="BILL",cex=1.5,adj=c(0,0.5),srt=90,col="blue2",font=2) # bold text
      }
      return()
    }
    
    
    QoL.plot2<-function(plot.title,expert=FALSE,expert.mean=40,expert.sd=5,expert.col="lightskyblue1",expert.col2="blue2",mark.bill=FALSE,bill.score=40)
      # specification of quality of life plot
    {
      par(mar=c(3,1,3,1),mgp=c(1.5,1,0),cex.main=1.2,bg="lightgoldenrodyellow")
      xs<-seq(0,100,0.01)
      expert.ys<-dtnorm(xs,expert.mean,expert.sd,lower=0,upper=100)
      ymax<-ifelse(expert==FALSE,1,max(expert.ys))
      plot(type="n",x=0,y=0,xlim=c(0,100),ylim=c(0,ymax),main=plot.title,
           xlab="Quit Rate (Percent)",ylab="",bty="n",xaxt="n",yaxt="n")
      axis(side=1,at=seq(0,100,10),labels=seq(0,100,10),las=1,line=-0.8)
      axis(side=1,at=seq(5,95,10),tcl=-0.25,labels=FALSE,las=1,cex.axis=0.9,line=-0.8)
      # plot expert's view
      if (expert==TRUE) {
        polygon(c(0,xs,100),c(0,expert.ys,0),col=expert.col,border=NA)
        segments(x0=expert.mean,y0=0,y1=max(expert.ys),lwd=3,col=expert.col2)
        segments(x0=qtnorm(0.05,expert.mean,expert.sd,lower=0,upper=100),y0=0,y1=dtnorm(qtnorm(0.05,expert.mean,expert.sd,lower=0,upper=100),expert.mean,expert.sd,lower=0,upper=100),lwd=3,col="black")
        segments(x0=qtnorm(0.95,expert.mean,expert.sd,lower=0,upper=100),y0=0,y1=dtnorm(qtnorm(0.95,expert.mean,expert.sd,lower=0,upper=100),expert.mean,expert.sd,lower=0,upper=100),lwd=3,col="black")
      }
      # plot vignettes
      vignettes<-c(0,100)
      vtext<-c("NONE had Quit","ALL had Quit")
      for (i in 1:length(vignettes)) {
        arrows(y0=ymax/5,y1=0,x0=vignettes[i],length=0.1,col="black")
        text(y=ymax/5,x=vignettes[i],vtext[i],cex=1,adj=c(0,0.5),srt=90)
      }
      # plot Alfred
      arrows(y0=ymax/5,y1=0,x0=50,length=0.1,col="black",lwd=2)
      text(y=ymax/5,x=50,labels="Responders",cex=1.2,adj=c(0,0.5),srt=90,col="black",font=2) # bold text
      if (mark.bill==TRUE) {
        # mark Bill
        arrows(y0=ymax/5,y1=0,x0=bill.score,length=0.1,col="blue2",lwd=5)
        text(y=ymax/4.5,x=bill.score,labels="BILL",cex=1.5,adj=c(0,0.5),srt=90,col="blue2",font=2) # bold text
      }
      return()
    }
    
    QoL.plot3<-function(plot.title,expert=FALSE,expert.mean=40,expert.sd=5,expert.col="lightskyblue1",expert.col2="blue2",mark.bill=FALSE,bill.score=40)
      # specification of quality of life plot
    {
      par(mar=c(3,1,3,1),mgp=c(1.5,1,0),cex.main=1.2,bg="lightgoldenrodyellow")
      xs<-seq(0,100,0.01)
      expert.ys<-dtnorm(xs,expert.mean,expert.sd,lower=0,upper=100)
      ymax<-ifelse(expert==FALSE,1,max(expert.ys))
      plot(type="n",x=0,y=0,xlim=c(0,100),ylim=c(0,ymax),main=plot.title,
           xlab="Quit Rate (Percent)",ylab="",bty="n",xaxt="n",yaxt="n")
      axis(side=1,at=seq(0,100,10),labels=seq(0,100,10),las=1,line=-0.8)
      axis(side=1,at=seq(5,95,10),tcl=-0.25,labels=FALSE,las=1,cex.axis=0.9,line=-0.8)
      # plot expert's view
      if (expert==TRUE) {
        polygon(c(0,xs,100),c(0,expert.ys,0),col=expert.col,border=NA)
        segments(x0=expert.mean,y0=0,y1=max(expert.ys),lwd=3,col=expert.col2)
        segments(x0=qtnorm(0.05,expert.mean,expert.sd,lower=0,upper=100),y0=0,y1=dtnorm(qtnorm(0.05,expert.mean,expert.sd,lower=0,upper=100),expert.mean,expert.sd,lower=0,upper=100),lwd=3,col="black")
        segments(x0=qtnorm(0.95,expert.mean,expert.sd,lower=0,upper=100),y0=0,y1=dtnorm(qtnorm(0.95,expert.mean,expert.sd,lower=0,upper=100),expert.mean,expert.sd,lower=0,upper=100),lwd=3,col="black")
      }
      # plot vignettes
      vignettes<-c(0,100)
      vtext<-c("NONE had Quit","ALL had Quit")
      for (i in 1:length(vignettes)) {
        arrows(y0=ymax/5,y1=0,x0=vignettes[i],length=0.1,col="black")
        text(y=ymax/5,x=vignettes[i],vtext[i],cex=1,adj=c(0,0.5),srt=90)
      }
      # plot Alfred
      arrows(y0=ymax/5,y1=0,x0=53,length=0.1,col="black",lwd=2)
      text(y=ymax/5,x=53,labels="Responders",cex=1.2,adj=c(0,0.5),srt=90,col="black",font=2) # bold text
      if (mark.bill==TRUE) {
        # mark Bill
        arrows(y0=ymax/5,y1=0,x0=bill.score,length=0.1,col="blue2",lwd=5)
        text(y=ymax/4.5,x=bill.score,labels="BILL",cex=1.5,adj=c(0,0.5),srt=90,col="blue2",font=2) # bold text
      }
      return()
    }
    
    QoL.plot4<-function(plot.title,expert=FALSE,expert.mean=60,expert.sd=2,expert.col="lightskyblue1",expert.col2="blue2",mark.bill=FALSE,bill.score=60)
      # specification of quality of life plot
    {
      par(mar=c(3,1,3,1),mgp=c(1.5,1,0),cex.main=1.2,bg="lightgoldenrodyellow")
      xs<-seq(0,100,0.01)
      
      expert.ys<-dtnorm(xs,expert.mean,expert.sd,lower=0,upper=100)
      
      
      ymax<-ifelse(expert==FALSE,1,max(expert.ys))
      plot(type="n",x=0,y=0,xlim=c(0,100),ylim=c(0,ymax),main=plot.title,
           xlab="Quit Rate (Percent)",ylab="",bty="n",xaxt="n",yaxt="n")
      axis(side=1,at=seq(0,100,10),labels=seq(0,100,10),las=1,line=-0.8)
      axis(side=1,at=seq(5,95,10),tcl=-0.25,labels=FALSE,las=1,cex.axis=0.9,line=-0.8)
      # plot expert's view
      if (expert==TRUE) {
        polygon(c(0,xs,100),c(0,expert.ys,0),col=expert.col,border=NA)
        segments(x0=expert.mean,y0=0,y1=max(expert.ys),lwd=3,col=expert.col2)
        segments(x0=qtnorm(0.05,expert.mean,expert.sd,lower=0,upper=100),y0=0,y1=dtnorm(qtnorm(0.05,expert.mean,expert.sd,lower=0,upper=100),expert.mean,expert.sd,lower=0,upper=100),lwd=3,col="black")
        segments(x0=qtnorm(0.95,expert.mean,expert.sd,lower=0,upper=100),y0=0,y1=dtnorm(qtnorm(0.95,expert.mean,expert.sd,lower=0,upper=100),expert.mean,expert.sd,lower=0,upper=100),lwd=3,col="black")
        #curve(dnorm(x, mean=expert.mean, sd=expert.sd), #
        # col="black", lwd=2, n=1000, add=TRUE, yaxt="n")#
      }
      # plot vignettes
      vignettes<-c(0,100)
      vtext<-c("NONE had Quit","ALL had Quit")
      for (i in 1:length(vignettes)) {
        arrows(y0=ymax/5,y1=0,x0=vignettes[i],length=0.1,col="black")
        text(y=ymax/5,x=vignettes[i],vtext[i],cex=1,adj=c(0,0.5),srt=90)
      }
      # plot Alfred
      arrows(y0=ymax/5,y1=0,x0=40,length=0.1,col="black",lwd=2)
      text(y=ymax/5,x=40,labels="Responders",cex=1.2,adj=c(0,0.5),srt=90,col="black",font=2) # bold text
      if (mark.bill==TRUE) {
        # mark Bill
        arrows(y0=ymax/5,y1=0,x0=bill.score,length=0.1,col="blue2",lwd=5)
        text(y=ymax/4.5,x=bill.score,labels="BILL",cex=1.5,adj=c(0,0.5),srt=90,col="blue2",font=2) # bold text
      }
      return()
    }
    
    QoL.plot5<-function(plot.title,expert=FALSE,expert.mean=60,expert.sd=2,expert.col="lightskyblue1",expert.col2="blue2",mark.bill=FALSE,bill.score=60)
      # specification of quality of life plot
    {
      par(mar=c(3,1,3,1),mgp=c(1.5,1,0),cex.main=1.2,bg="lightgoldenrodyellow")
      xs<-seq(0,100,0.01)
      
      expert.ys<-dtnorm(xs,expert.mean,expert.sd,lower=0,upper=100)
      
      
      ymax<-ifelse(expert==FALSE,1,max(expert.ys))
      plot(type="n",x=0,y=0,xlim=c(0,100),ylim=c(0,ymax),main=plot.title,
           xlab="Quit Rate (Percent)",ylab="",bty="n",xaxt="n",yaxt="n")
      axis(side=1,at=seq(0,100,10),labels=seq(0,100,10),las=1,line=-0.8)
      axis(side=1,at=seq(5,95,10),tcl=-0.25,labels=FALSE,las=1,cex.axis=0.9,line=-0.8)
      # plot expert's view
      if (expert==TRUE) {
        polygon(c(0,xs,100),c(0,expert.ys,0),col=expert.col,border=NA)
        segments(x0=expert.mean,y0=0,y1=max(expert.ys),lwd=3,col=expert.col2)
        segments(x0=qtnorm(0.05,expert.mean,expert.sd,lower=0,upper=100),y0=0,y1=dtnorm(qtnorm(0.05,expert.mean,expert.sd,lower=0,upper=100),expert.mean,expert.sd,lower=0,upper=100),lwd=3,col="black")
        segments(x0=qtnorm(0.95,expert.mean,expert.sd,lower=0,upper=100),y0=0,y1=dtnorm(qtnorm(0.95,expert.mean,expert.sd,lower=0,upper=100),expert.mean,expert.sd,lower=0,upper=100),lwd=3,col="black")
        #curve(dnorm(x, mean=expert.mean, sd=expert.sd), #
        # col="black", lwd=2, n=1000, add=TRUE, yaxt="n")#
      }
      # plot vignettes
      vignettes<-c(0,100)
      vtext<-c("NONE had Quit","ALL had Quit")
      for (i in 1:length(vignettes)) {
        arrows(y0=ymax/5,y1=0,x0=vignettes[i],length=0.1,col="black")
        text(y=ymax/5,x=vignettes[i],vtext[i],cex=1,adj=c(0,0.5),srt=90)
      }
      # plot Alfred
      arrows(y0=ymax/5,y1=0,x0=38,length=0.1,col="black",lwd=2)
      text(y=ymax/5,x=38,labels="Responders",cex=1.2,adj=c(0,0.5),srt=90,col="black",font=2) # bold text
      if (mark.bill==TRUE) {
        # mark Bill
        arrows(y0=ymax/5,y1=0,x0=bill.score,length=0.1,col="blue2",lwd=5)
        text(y=ymax/4.5,x=bill.score,labels="BILL",cex=1.5,adj=c(0,0.5),srt=90,col="blue2",font=2) # bold text
      }
      return()
    }  
    
    
    QoL.plot6<-function(plot.title,expert=FALSE,expert.mean=60,expert.sd=2,expert.col="lightskyblue1",expert.col2="blue2",mark.bill=FALSE,bill.score=60)
      # specification of quality of life plot
    {
      par(mar=c(3,1,3,1),mgp=c(1.5,1,0),cex.main=1.2,bg="lightgoldenrodyellow")
      xs<-seq(0,100,0.01)
      
      expert.ys<-dtnorm(xs,expert.mean,expert.sd,lower=0,upper=100)
      
      
      ymax<-ifelse(expert==FALSE,1,max(expert.ys))
      plot(type="n",x=0,y=0,xlim=c(0,100),ylim=c(0,ymax),main=plot.title,
           xlab="Quit Rate (Percent)",ylab="",bty="n",xaxt="n",yaxt="n")
      axis(side=1,at=seq(0,100,10),labels=seq(0,100,10),las=1,line=-0.8)
      axis(side=1,at=seq(5,95,10),tcl=-0.25,labels=FALSE,las=1,cex.axis=0.9,line=-0.8)
      # plot expert's view
      if (expert==TRUE) {
        polygon(c(0,xs,100),c(0,expert.ys,0),col=expert.col,border=NA)
        segments(x0=expert.mean,y0=0,y1=max(expert.ys),lwd=3,col=expert.col2)
        segments(x0=qtnorm(0.05,expert.mean,expert.sd,lower=0,upper=100),y0=0,y1=dtnorm(qtnorm(0.05,expert.mean,expert.sd,lower=0,upper=100),expert.mean,expert.sd,lower=0,upper=100),lwd=3,col="black")
        segments(x0=qtnorm(0.95,expert.mean,expert.sd,lower=0,upper=100),y0=0,y1=dtnorm(qtnorm(0.95,expert.mean,expert.sd,lower=0,upper=100),expert.mean,expert.sd,lower=0,upper=100),lwd=3,col="black")
        #curve(dnorm(x, mean=expert.mean, sd=expert.sd), #
        # col="black", lwd=2, n=1000, add=TRUE, yaxt="n")#
      }
      # plot vignettes
      vignettes<-c(0,100)
      vtext<-c("NONE had Quit","ALL had Quit")
      for (i in 1:length(vignettes)) {
        arrows(y0=ymax/5,y1=0,x0=vignettes[i],length=0.1,col="black")
        text(y=ymax/5,x=vignettes[i],vtext[i],cex=1,adj=c(0,0.5),srt=90)
      }
      # plot Alfred
      arrows(y0=ymax/5,y1=0,x0=50,length=0.1,col="black",lwd=2)
      text(y=ymax/5,x=50,labels="Responders",cex=1.2,adj=c(0,0.5),srt=90,col="black",font=2) # bold text
      if (mark.bill==TRUE) {
        # mark Bill
        arrows(y0=ymax/5,y1=0,x0=bill.score,length=0.1,col="blue2",lwd=5)
        text(y=ymax/4.5,x=bill.score,labels="BILL",cex=1.5,adj=c(0,0.5),srt=90,col="blue2",font=2) # bold text
      }
      return()
    }  
    
    
    
    
    
    
    
    calc.sd<-function(val)
      #calculate the standard deviation
    {
      if (val<1) Qsd<-0.05 else
        (if (val<51) Qsd<-val/10 else
          (if (val<71) Qsd<-5+(val-50)*0.5 else
            (if (val<81) Qsd<-15+(val-70)*1 else 
              (if (val<91) Qsd<-25+(val-80)*2 else 
                (if (val<100) Qsd<-45+(val-90)*50 else Qsd<-10000)))))
      return(Qsd)
    }
    
    calc.sdr<-function(valr)
      #calculate the reverse standard deviation
    {
      if (valr<0.1) Qsdr<-0 else
        (if (valr<6) Qsdr<-valr*10 else
          (if (valr<16) Qsdr<-2*valr+40 else
            (if (valr<26) Qsdr<-valr+55 else 
              (if (valr<46) Qsdr<-(valr/2)+67.5 else 
                (if (valr<10000) Qsdr<-(valr/50)+90-(45/50) else Qsdr<-10000)))))
      return(Qsdr)
    }
    
    
    callim<-function(x,y){
      l<-sqrt(max(0,-2*sqrt(x^2*y^2)+x^2+y^2))
      
      
      u<-sqrt(2*sqrt(x^2*y^2)+x^2+y^2)
      return(c(l,u))}
    
    
    
    
    
    
    
    output$Cprompt <- renderText({
      if (input$consent) {
        "Now start by reading the introduction."
      }
    })
    
    output$Q1dtextA <- renderText({
      if (input$q1c > 1) {
        "Question 1d"
      }
    })
    
    output$Q1dtextB <- renderText({
      if (input$q1c > 1) {
        "How do you think the quality of life (QoL) between EVAR and OPEN REPAIR patients at 3 months differs?"
      }
    })
    
    output$Q1dwidget <- renderUI({
      if (input$q1c > 1) {
        selectInput("q1d", label = "select difference", 
                    choices = list(" " = 0, "EVAR QoL is greater than OPEN QoL" = 1, "OPEN QoL is greater than EVAR QoL" = 2, "No difference" = 3, "Not sure" = 4), selected = NULL, multiple = FALSE, width="450px")
      }
    })
    
    output$Q1etextA <- renderText({
      if (input$q1c == 3 & !is.null(input$q1d)) {
        if (input$q1d==1 | input$q1d==2) {
          "Question 1e"
        }}
    })
    
    output$Q1etextB <- renderText({
      if (input$q1c == 3 & !is.null(input$q1d)) {
        if (input$q1d==1 | input$q1d==2) {
          "Please select the level of difference (on a scale from 0 to 1) in quality of life (QoL) between EVAR and OPEN REPAIR patients at 3 months."
        }}
    })
    
    output$Q1ewidget <- renderUI({
      if (input$q1c == 3 & !is.null(input$q1d)) {
        if (input$q1d==1 | input$q1d==2) {
          selectInput("q1e", label = "select level of difference", 
                      choices = list(" " = 0, "0.05" = 1, "0.10" = 2, "0.15" = 3, "0.20" = 4, "Not sure" = 5), selected = NULL, multiple = FALSE, width="450px")
        }}
    })
    
    output$Q2prompt <- renderText({
      if (input$q1a != 0 & input$q1b != "" & input$q1c == 1) {
        "Now continue with Question 2."
      }
    })
    
    output$Q5prompt <- renderText({
      if (input$Q4.check == TRUE) {
        "Now continue with Question 5."
      }
    })
    
    output$Q6prompt <- renderText({
      
      "Now continue to Question 4."
      
    })
    
    output$Q2prompt2 <- renderText({
      if (input$q1c > 1) {
        if (input$q1a != 0 & input$q1b != "" & !is.null(input$q1d)) {
          if (input$q1d==3 | input$q1d==4 | (input$q1c==2 & input$q1d > 0)) "Now continue with Question 2."
          else if (!is.null(input$q1e)) {
            if ((input$q1d==1 | input$q1d==2) & input$q1e>0) "Now continue with Question 2."}
        }}
    })
    
    #output$Q2COR <- renderText({
    # if (input$q2c=1) {"Perfect Positive Correlation"
    # }
    #})
    
    
    output$Q5widget <- renderUI({
      sliderInput("Q3.sd", label = NULL, min=min(100,max(0,ceiling(calc.sdr(callim(calc.sd(100-input$Q2.sd),calc.sd(100-input$Q23.sd))[1])))), max=min(100,floor(calc.sdr(callim(calc.sd(100-input$Q2.sd),calc.sd(100-input$Q23.sd))[2]))), value=20, step=1, ticks=FALSE)
    })
    
    
    output$Q3c1 <- renderUI({
      sliderInput("Q2cor", label = NULL, min=0, max=100, value=input$Q23.mean, step=1, ticks=FALSE)
    })
    
    output$Q3c2 <- renderUI({
      sliderInput("Q2.sdcor", label = NULL, min=0, max=100, value=30, step=1, ticks=FALSE)
    })
    
    output$Q4am <- renderUI({
      sliderInput("Q4a.mean", label = NULL, min=0, max=100, value=input$Q2.mean, step=1, ticks=FALSE)
    })
    
    output$Q4asd <- renderUI({
      sliderInput("Q4a.sd", label = NULL, min=0, max=100, value=input$Q2.sd, step=1, ticks=FALSE)
    })
    
    output$Q4bm <- renderUI({
      sliderInput("Q4b.mean", label = NULL, min=0, max=100, value=input$Q23.mean, step=1, ticks=FALSE)
    })
    
    output$Q4bsd <- renderUI({
      sliderInput("Q4b.sd", label = NULL, min=0, max=100, value=input$Q23.sd, step=1, ticks=FALSE)
    })
    
    
    
    
    output$figureb <- renderPlot({
      fig1title<-""
      QoL.plot(fig1title)
    })
    
    output$figure1 <- renderPlot({
      fig1title<-"Percentage Scale Of Quit Rate at 8 Weeks"
      QoL.plot(fig1title)
    })
    
    output$figure11 <- renderPlot({
      fig11title<-""
      QoL.plot2(fig11title)
    })
    
    output$figure12 <- renderPlot({
      fig12title<-""
      QoL.plot4(fig12title)
    })
    
    output$figure112 <- renderPlot({
      fig112title<-""
      QoL.plot5(fig112title)
    })
    
    
    output$figure2 <- renderPlot({
      fig3title<-"Example Answer 1"
      QoL.plot(fig3title,expert=TRUE)
    })
    
    output$figure22<- renderPlot({
      fig3title<-"Example Answer 2"
      QoL.plot3(fig3title,expert=TRUE)
    })
    
    output$figureQ1 <- renderPlot({
      fig3title<-"Quit Rate in INTERVENTION NON RESPONDERS Quitting At 8 Weeks - Your Beliefs"
      QoL.plot(fig3title,expert=TRUE,expert.mean=input$Q2.mean,expert.sd=calc.sd(100-input$Q2.sd))
    })
    
    output$figureQ4a <- renderPlot({
      fig3title<-"Quit Rate in INTERVENTION NON RESPONDERS Quitting At 6 MONTHS - Your Beliefs"
      QoL.plot4a(fig3title,expert=TRUE,expert.mean=input$Q4a.mean,expert.sd=calc.sd(100-input$Q4a.sd))
    })
    
    output$figureQ4b <- renderPlot({
      fig3title<-"Quit Rate in CONTROL NON RESPONDERS Quitting At 6 MONTHS - Your Beliefs"
      QoL.plot4b(fig3title,expert=TRUE,expert.mean=input$Q4b.mean,expert.sd=calc.sd(100-input$Q4b.sd))
    })
    
    output$figureQ1v <- renderPlot({
      fig3title<-"Quit Rate in INTERVENTION NON RESPONDERS Quitting At 8 Weeks - Your Beliefs"
      QoL.plot1v(fig3title,expert=TRUE,expert.mean=input$Q2.mean,expert.sd=calc.sd(100-input$Q2.sd))
    })
    
    output$figureQ2v <- renderPlot({
      fig3title<-"Quit Rate in CONTROL NON RESPONDERS Quitting At 8 Weeks - Your Beliefs"
      QoL.plot2v(fig3title,expert=TRUE,expert.mean=input$Q23.mean,expert.sd=calc.sd(100-input$Q23.sd))
    })
    
    
    
    output$figureQ1t <- renderPlot({
      fig3title<-"Quit Rate in INTERVENTION NON RESPONDERS Quitting At 8 Weeks - Your Beliefs"
      QoL.plot1t(fig3title,expert=TRUE,expert.mean=input$Q2.mean,expert.sd=calc.sd(100-input$Q2.sd))
    })
    
    
    output$figureQ2t <- renderPlot({
      fig3title<-"Your Beliefs-CONTROL"
      QoL.plot2t(fig3title,expert=TRUE,expert.mean=input$Q23.mean,expert.sd=calc.sd(100-input$Q23.sd))
    })
    
    
    output$figurec1 <- renderPlot({
      fig3ctitle<-"Quit Rate in CONTROL NON RESPONDERS Quitting At 8 Weeks - Your Beliefs"
      QoL.plotc1(fig3ctitle,expert=TRUE,expert.mean=input$Q23.mean,expert.sd=calc.sd(100-input$Q23.sd))
    })
    output$figurec2<- renderPlot({
      fig3c2title<-"Quit Rate in NON RESPONDERS Quitting At 6 Months - Your Beliefs"
      QoL.plotc2(fig3c2title,expert=TRUE,expert.mean=input$Q22cor,expert.sd=calc.sd(100-input$Q22.sd))
    })
    
    
    output$figure32 <- renderPlot({
      fig32title<-"Quit Rate in INTERVENTION NON RESPONDERS Quitting At 6 months - Your Beliefs"
      QoL.plot4(fig32title,expert=TRUE,expert.mean=input$Q4int.mean,expert.sd=calc.sd(100-input$Q4int.sd))
    })
    
    output$figureQ2 <- renderPlot({
      fig33title<-"Quit Rate in CONTROL NON RESPONDERS Quitting At 8 Weeks - Your Beliefs"
      QoL.plot6(fig33title,expert=TRUE,expert.mean=input$Q23.mean,expert.sd=calc.sd(100-input$Q23.sd))
    })
    
    
    output$figure332 <- renderPlot({
      fig332title<-"Quit Rate in CONTROL NON RESPONDERS Quitting At 6 months- Your Beliefs"
      QoL.plot5(fig332title,expert=TRUE,expert.mean=input$Q4con.mean,expert.sd=calc.sd(100-input$Q4con.sd))
    })
    
    
    
    output$figure5 <- renderPlot({
      fig4title<-"Difference in Quit Rate Between INTERVENTION, and CONTROL NON RESPONDERS at 8 Weeks"
      par(mar=c(3,1,5,1),mgp=c(1.5,1,0),cex.main=1.2,bg="lightgoldenrodyellow")
      xmin<- -100
      xmax<-100
      xs<-seq(xmin,xmax,0.01)
      diff.mean<-input$Q2.mean-input$Q23.mean
      diff.sd<-calc.sd(100-input$Q3.sd)
      expert.ys<-dnorm(xs,diff.mean,diff.sd)
      ymax<-max(expert.ys)
      plot(type="n",x=0,y=0,xlim=c(xmin,xmax),ylim=c(0,ymax),main=fig4title,
           xlab="Difference in Quit Rate",ylab="",bty="n",xaxt="n",yaxt="n")
      # plot difference
      polygon(c(xmin,xs,xmax),c(0,expert.ys,0),col="orchid1",border=NA)
      segments(x0=diff.mean,y0=0,y1=ymax,lwd=3,col="orchid4")
      abline(v=0,col="grey")
      arrows(y0=ymax,x0=5,x1=xmax-5,length=0.1,col="darkblue",lwd=1)
      arrows(y0=ymax,x0=-5,x1=xmin+5,length=0.1,col="darkblue",lwd=1)
      text(x=5,y=ymax*(95/100),"INTERVENTION Arm NON Responders Have a Higher Quit Rate",col="darkblue",pos=4)
      text(x=-5,y=ymax*(95/100),"Control Arm NON Responders Have Higher Quit Rate",col="darkblue",pos=2)
      axis(side=1,at=seq(xmin,xmax,20),labels=c(100,80,60,40,20,0,20,40,60,80,100),las=1,line=-0.8)
      axis(side=1,at=seq(xmin+10,xmax-10,10),tcl=-0.25,labels=FALSE,las=1,cex.axis=0.9,line=-0.8)
    })
    
    
    #dtnorm(qtnorm(0.75,input$Q23.mean,input$Q23.sd,lower=0,upper=100)
    
    output$reasons <- renderText({
      if(input$Q2cor<input$Q23.mean){
        "Too high." 
        
      }
      else if (input$Q2cor==input$Q23.mean) {
        "About right."
        
      } else if (input$Q2cor>input$Q23.mean & input$Q2cor< round(round(qtnorm(0.75,input$Q23.mean,calc.sd(100-input$Q23.sd),lower=0,upper=100)))-(round(round(qtnorm(0.75,input$Q23.mean,calc.sd(100-input$Q23.sd),lower=0,upper=100)))-input$Q23.mean)*2/3) {
          "Slightly too low."
      }
     else if (input$Q2cor>=round(qtnorm(0.75,input$Q23.mean,calc.sd(100-input$Q23.sd),lower=0,upper=100))-(round(qtnorm(0.75,input$Q23.mean,calc.sd(100-input$Q23.sd),lower=0,upper=100))-input$Q23.mean)*2/3 & input$Q2cor<= round(qtnorm(0.75,input$Q23.mean,calc.sd(100-input$Q23.sd),lower=0,upper=100))-(round(qtnorm(0.75,input$Q23.mean,calc.sd(100-input$Q23.sd),lower=0,upper=100))-input$Q23.mean)*1/3)  {
       "Somewhat too low."
     }
      else if (input$Q2cor>=round(qtnorm(0.75,input$Q23.mean,calc.sd(100-input$Q23.sd),lower=0,upper=100))-(round(qtnorm(0.75,input$Q23.mean,calc.sd(100-input$Q23.sd),lower=0,upper=100))-input$Q23.mean)*1/3 & input$Q2cor< round(qtnorm(0.75,input$Q23.mean,calc.sd(100-input$Q23.sd),lower=0,upper=100)))  {
        "Too low to nearly the same extent as in the INTERVENTION non responders."
      }
      else if (input$Q2cor==round(qtnorm(0.75,input$Q23.mean,calc.sd(100-input$Q23.sd),lower=0,upper=100))) {
        "Too low to the same extent as in the INTERVENTION non responders."
      }
      else{
        "Too low to a greater extent as in the INTERVENTION non responders."
      }

    
    })
    
    
    
    
    
    
    
    
    
    output$Q6a2text <- renderText({
      if (input$Q22cor==1) {
        "Perfect positive correlation: I would, with ABSOLUTE certainty think that CONTROL arm non responders would also have a higher probability to quit than I originally thought. This implies that you used the EXACT same reasoning to come to your views on both arms."
      } else
        if (0.6<input$Q22cor) {
          "Strong positive correlation: I strongly believe that CONTROL arm non responders would also have a higher probability to quit than I originally thought, with 0.9 meaning I am almost certain. You used mostly the same reasoning for both arms."
        }
      else
        if (0.3<input$Q22cor) {
          "Positive correlation: I moderately believe that CONTROL arm non responders would also have a higher probability to quit than I originally thought. Your views about both arms share some of the same reasoning."
        }
      else
        if (0<input$Q22cor) {
          "Weak positive Correlation: I believe that this MIGHT change my opinion on CONTROL arm NON responders, and that if it did, their probability of quitting would be HIGHER (not lower) than I originally thought, but I only weakly believe this. Only a small part of your reasoning about the INTERVENTION arm could also relate to that of the CONTROL arm."
        }
      else
        if (input$Q22cor==0) {
          "No correlation: I do not believe this new information would have any bearing on my views about CONTROL arm NON responders."
        }
      else
        if (-0.4<input$Q22cor) {
          "Weak negative correlation: I believe that this MIGHT change my opinion on CONTROL arm NON responders, and that if it did, their probability of quitting would be LOWER (not higher) than I originally thought, but I only weakly believe this. Only a small part of your reasoning about the INTERVENTION arm could also relate to that of the CONTROL arm."
        }
      else
        if (-0.7<input$Q22cor) {
          "Negative correlation: I moderately believe that CONTROL arm non responders would have a LOWER probability to quit than I originally thought. Your views about both arms share some of the same reasoning."
        }
      else
        if (-1<input$Q22cor) {
          "Strong negative correlation: I strongly beleive that CONTROL arm non responders would have a LOWER probability to quit than I originally thought, with -0.9 meaning I am almost certain. You used mostly the same reasoning for both arms."
        }
      else {
        "Perfect negative correlation: I would, with ABSOLUTE certainty think that CONTROL arm non responders would have a LOWER probability to quit than I originally thought. This implies that you used the EXACT same reasoning to come to your views on both arms."
      }
    })
    
    # p("We give three example answers below"),
    #p("1: Perfect positive correlation. This implies that you used the exact same reasoning to come to your views on both arms, and they had the exact same effect on your answer"),
    # p("0: No correlation. This implies"),
    #p("1: Perfect positive correlation. This implies that you used the exact same reasoning to come to your views on both arms, and they had the exact same effect on your answer"),
    
    
    output$Q6awidget <- renderUI({
      if (input$q6a == 2) {
        tags$textarea(id="q6a2", rows=5, cols=80, "Enter text...")
      }
    })
    
    output$date <- renderPrint({ input$date })
    
    output$mean.diff <- renderPrint({input$Q3.mean-input$Q2.mean})
    
    output$Q6dtext <- renderText({
      paste("Based on Question 4, you think that the difference in the quality of life score between a typical EVAR patient (Chris) and a typical OPEN patient (Bill) who did NOT return a quality of life questionnaire at 3 months is", input$Q3.mean-input$Q2.mean, "(EQ-5D x 100). How do you think this difference will change for typical patients who did NOT return a quality of life questionnaire at 12 months?")
    })
    output$names<-renderText({
      input$q1a
    })
    
    output$sig <- renderPlot({
      
      
      plot(1, type="n", xlab="", ylab="",xaxt="n",yaxt="n",bty="n")
      
      
      
    })
    
  })
