# Supplementary material for: A general method for elicitation, imputation, and sensitivity analysis for incomplete repeated binary data
Source: Stat Med. Author manuscript; Available in PMC 2021 Dec 16. (PMC7612109; doi:10.1002/sim.8584)
Supplement: Supplementary material [file EMS140490-supplement-Supplementary_material.zip › SIM_8584_Sup-info-0001/apptemplate.R]

#THIS CODE MUST BE RUN IN THE PROGRAM Rstudio and NOT JUST R

#Make sure you are using the up to date version of Rstudio. This app was run in Version 1.1.463
#Using R 3.3.2. Later versions of R may not be compatible with the app, and you may need to use 
#an older version of R. Go to Tools<-Global Options to set the version of R.


#This is a template app for the repeated binary elicitation questionnaire

#Firstly at the top of the page, Go to Tools<-Install Packages and install the following packages
# shiny
# rdrop2
# msm
# dplyr
# shinyjs
# V8

#Now run the template app using the green 'Run App' at the top of the page button to view the template.

#Then Perform the following steps

#1) Insert the relevant text for your app by working through the code below. Sections requiring 
#text or values are marked in Red in the template, and some instructions are given as to what to write
#in each section.

#2) Modify the graphs of the app in the second half of the Code. In particular the ranges for the
#density curves and the relevant titles and axis labels.

#3) Insert the relevant images for the app. To do this, inside the folder containing the app template,#
#create a new folder named "www", and place all images inside this folder.


#4) Run The app with the following line once to sync the app with your dropbox account for saving answers
#drop_auth()

#5) Host your app on a server on shinyapps.io

#The template assumes that you are eliciting expert opinion on the failure rate of some variable.
#This wording should be changed to reflect your trial

#It also refers to the first, and second follow up times. This should also be changed to reflect
#your trial.

library(shiny)
library(rdrop2)
library(msm)
library(dplyr)
library(shinyjs)
library(V8)


#Define fields to be saved
fields <- c("consent","Q1.mean","Q1.sd","Reason1","Valid1","Q2.mean","Q2.sd","Reason2","Valid2","Q3cor","Reason3","Valid3","Reason3b","Q4int.mean","Q4int.sd","Reason4a","Q4con.mean","Q4con.sd","Reason4b","Reason5","downloadAnswers")

outputDir <- "responses"

#Save responses to dropbox
saveData <- function(data) {
  qnames<-c("consent","q1.mean","q1.sd","Reason1","Val1","q2.mean","q2.sd","Reason2","Val2","Q3cor","Reason3","Val3","Reason3val","4intmean","4intsd","Reason4a","4conmean","4consd","Reason4b","Reason5","submit.number")
  ans.out<-cbind(Questions = qnames, Answers = data)
  #Create a unique file name
  fileName <- paste("shinyH_",gsub(":","_",gsub(" ","-",date())),".csv",sep="")
  #Write the data to a temporary file locally
  filePath <- file.path(tempdir(), fileName)
  write.csv(ans.out, filePath)
  
  drop_upload(filePath)
}

#Begin filling out each section of the app
shinyApp(
  
  ui = fluidPage(
    titlePanel(h3("Eliciting Expert's Views about Missing Data")),
    
    navlistPanel(widths = c(2, 10),id="navbar",
                 
              
                 tabPanel("Participant Information Sheet",id="one",
                          
                          fluidRow(
                            column(12,
                                   h3("Information Sheet for Participant"),
                                   br(),
                                   strong("Title of Project", style="color:red"),
                                   br(),
                                   strong("About this study:"),
                                   p("Describe the ethical approval given to this study.", style="color:red"),
                                   strong("Investigators:"), 
                                   br(),
                                   strong("Insert names and details of the investigators of the study here", style="color:red"),
                                   
                                   
                                   br(),
                                   br(),
                                   
                                   strong("Thank you for reading this page, and for considering taking part in this research."),
                                   br(),
                                   
                                   strong("Please now click on the", strong("'Consent'",style="color:blue"),"section on the left hand side of the screen."),
                                   
                                   
                                   
                                   
                                   
                                   br(),br(),br(),br(),br(),br(),br(),br(),br()
                                   )
                          )),
                 
                 tabPanel("Consent",id="two",
                          fluidRow(
                            column(12,
                                   h3("Informed Consent Form for Participant",align="left"),
                                   br(),
                                   strong("Title of Project", style="color:red"),
                                   br(),
                                  
                                   p("Please read the following statements below. If you agree to these statements please click on the checkbox below to confirm your consent to take part in the study."),
                                   
                                   p("1. I have read the above notes and the information sheet, and understand what the study involves."),
                                   p("2. I understand that I may notify the researchers at any time and receive no further communications about the project."),
                                   p("3. I consent to the processing of the data I provide for the purposes of this study, and understand my data will be anonymous and will be handled in accordance with the provisions of the Data Protection Act 1998."),
                                   p("4. I agree that my data may be shared with other researchers, but will remain anonymous."),
                                   p("5. I agree that the research project has been explained to me satisfactorily and I agree to take part in the study by clicking the checkbox below."),
                                   
                                   
                                   checkboxInput("consent", label = div("I agree with the above statements", style = "color:blue"), value = FALSE),
                                  
                                   strong("Please now click on the", strong("'Introduction'",style="color:blue"), "section on the left hand side of the screen. This will explain how to answer the questionnaire.")
                                   
                                   
                            ))),
                 
                 
                 tabPanel("Introduction",
                          conditionalPanel(condition = "input.consent", # show only if expert has given consent
                                           tabsetPanel(id="panel1",
                                                       tabPanel(title="About iQuit in Practice",
                                                                fluidRow(
                                                                  column(12,
                                                                         br(),
                                                                         strong("About the Study"),
                                                                         p("Briefly describe the trial, and describe how patients were allocated to the two arms of the trial.", style="color:red"),
                                                                         p("Participants were randomised to:"),
                                                                         br(),
                                                                         p("CONTROL- describe control treatment ", style="color:red"),
                                                                         br(),
                                                                         p("INTERVENTION- describe intervention treatment", style="color:red"),
                                                                         br(),
                                                                         
                                                                         p("Describe the outcomes of interest from the trial, and how responses were collected.", style="color:red"),
                                                                        
                                                                        
                                                                         br(),
                                                                         strong("Please now click the tab labelled", strong("'About this elicitation exercise'",style="color:blue"), "at the top of the page.")
                                                                  ))),
                                                       tabPanel("About this elicitation exercise",
                                                                br(),
                                                                strong("About this elicitation exercise"),
                                                                
                                                                p("Explain what participants will be asked about in the questionnaire. Briefly summarise what each question will be asking them, and explain that they will be asked about each trial arm separately.", style="color:red"),
                                                                br(),
                                                                
                                                                fluidRow(               
                                                                  column(6,align="center",
                                                                         img(src="responders.jpg", height = 200, width = 250),
                                                                         p(br(),strong("Responders"),"RESPONDED to the questionnaire at a specific time.")),
                                                                  column(6,align="center",
                                                                         img(src="nonresponders.jpg", height = 200, width = 250),
                                                                         p(br(),strong("Non responders"),"DID NOT RESPOND to the same questionnaire at a specific time."))
                                                                  
                                                                ),
                                                                
                                                                p("There are no right or wrong answers to these questions: we are interested in YOUR views."),
                                                                
                                                                
                                                                
                                                                strong("Please now click on the", strong("'Question 1'",style="color:blue"), "section on the left hand side of the screen.")
                                                       )))),
                 
                 
                 
                 
                 
                 
                 
                 tabPanel("Question 1: Intervention: First Follow Up Time",
                        #Replace First Follow up time with the follow up time appropriate to your study
                        
                          conditionalPanel(condition = "input.consent", # show only if expert has given consent
                                           tabsetPanel(
                                             tabPanel("Responders",
                                                      br(),
                                                      p("Firstly, we want you to compare RESPONDERS and NON RESPONDERS at the first follow up time in the", strong("INTERVENTION ARM.")),
                                                      fluidRow(
                                                        column(4,align="center",
                                                               img(src="responders.jpg", height = 230, width = 250)),
                                                        column(8,
                                                               p( "Consider the group of RESPONDERS for this question."
                                                               ),
                                                               p("This is everybody who was randomised to INTERVENTION, and responded at the first follow up time"),
                                                              
                                                               p("The observed failure rate in this group was BLANK%.",style="color:red"),
                                                               #Replace BLANK with the proportion of responders who failed in this subgroup.
                                                               
                                                               p("We have placed this value on a percentage scale below.")
                                                        )
                                                      ),
                                                      br(),
                                                      #Modify this scale, axes and point corresponding to responders
                                                      plotOutput("figureb"),
                                                      br(),
                                                      fluidRow(
                                                        column(8,
                                                               br(),
                                                               p("We now want you to consider the failure rate in the group of NON RESPONDERS to this question."),
                                                               p("This is everybody who was randomised to INTERVENTION, but DID NOT RESPOND at the first follow up time."),
                                                               p("Please now click on the tab labelled", strong("'Baseline Characteristics'", style = "color:blue"), " at the top of the page.")
                                                        ),
                                                        column(4,
                                                               img(src="nonresponders.jpg", height = 200, width = 240)
                                                        ) 
                                                        
                                                      )),
                                             
                                             
                                             
                                             
                                        
                                             tabPanel("Baseline Characteristics",
                                                      br(),
                                                      p("To aid you with this question we have compared the groups of NON RESPONDERS and RESPONDERS on their baseline characteristics in the table below."),
                                                      #Include here an image of the table of baseline characteristics relevant to the question.
                                                      img(src="baseline1.jpg",height=500,width=700),
                                                      p("Table 1: Baseline characteristics for NON RESPONDERS and RESPONDERS in the INTERVENTION arm at the first follow up time."),
                                                      
                                                      br(),
                                                      
                                                      strong("Please click on the tab labelled ", strong("'Question 1'", style = "color:blue"), " at the top of the page.")
                                                      
                                             ),
                                             tabPanel("Question 1",
                                                      br(),
                                                      strong("Question 1", style = "color:blue"),
                                                      p("Please use the sliders and figure below to show your beliefs about the failure rate at the first follow up time for NON RESPONDERS, randomised to INTERVENTION.", style = "color:blue"),
                                                      strong("Explanation:"),
                                                      p("The curved blue shaded area represents your possible beliefs about the NON RESPONDER'S failure rate. In a moment you will be asked to alter this area to express your views. The curve is centered on the vertical dark blue line. This line indicates the value that you might judge to be the most likely failure rate in NON RESPONDERS. The curve itself illustrates your certainty about this value, it is the range of values that you judge as being possible values for NON RESPONDER'S failure rate. The lower the height of the curve at any given failure rate, the less plausible you judge that value to be."),
                                                      p("The two vertical black lines indicate the two values that you are 90 percent certain the NON RESPONDER'S failure rate lies between."),
                                                      plotOutput("figureQ1"),
                                                      br(),
                                                      fluidRow(
                                                        column(7,
                                                               p(strong("Step 1:"),"Use your mouse or arrow keys to move this slider to set the position of YOUR view of the most likely failure rate for NON RESPONDERS.", style = "color:blue"),
                                                               sliderInput("Q1.mean", label = NULL, min=0, max=100, value=53, step=1, ticks=FALSE),
                                                               p(strong("Step 2: "),"Use this slider to show how certain you are about this value.", style = "color:blue"),
                                                               sliderInput("Q1.sd", label = NULL, min=0, max=100, value=30, step=1, ticks=FALSE),
                                                               p("0 = completely uncertain (all values equally likely); 100 = absolutely certain "),
                                                               
                                                               
                                                               strong("When you are happy with the blue curve, please click on the tab labelled", strong("'Review'",style="color:blue"),"at the top of the page.")),
                                                        column(5,
                                                               h3("Reasoning"),
                                                               p("In the free text area below, could you very briefly tell us the main reasons you came to your views?"),
                                                               textAreaInput("Reason1", label = p("Reasoning"), value = "",height="30px",width="300px"))
                                                      )
                                             ),
                                             
                                             
                                             tabPanel("Review",
                                                      br(),
                                                      p("To help us gauge whether our question was clear enough to elicit your true opinion, we are going to present your answers to Question 1 in a slightly different way."),
                                                      p("We want you to tell us if you agree with this representation of the views you expressed."),
                                                      strong("Review", style = "color:blue"),
                                                      p("Below we show the curve you gave as your answer to Question 1. Highlighted in orange are the two sections of the curve outside the two new black lines. The failure rates at these new black lines are as follows."),
                                                      tableOutput("vec1v"),
                                                      br(),
                                                      plotOutput("figureQ1v"),
                                                      br(),
                                                      strong("Statement"),
                                                      p("Your graph suggests that the failure rate in NON RESPONDERS is just as likely to lie within both orange sections as it is to lie within the blue section", style = "color:blue"),
                                                      selectInput("Valid1", label = p("Does the above statement represent your views? Please use the drop down menu below"), choices=c("No selection, please select Yes or No","Yes","No"),width="800px"),
                                                      p("If you answered No, you may wish to reconsider your answer to Question 1 (though you do not HAVE to change your answer)."),
                                                      
                                                      strong("When you are happy, please click on the", strong("'Question 2'",style="color:blue"),"section on the left hand side of the screen.")
                                                      
                                             )
                                           ))),
                 
                 tabPanel("Question 2: Control: First Follow up Time ",
                          conditionalPanel(condition = "input.consent", # show only if expert has given consent
                                           tabsetPanel(
                                             
                                             tabPanel("Responders",
                                                      br(),
                                                      p("In this question, we want you to compare RESPONDERS and NON RESPONDERS at the first follow up time in the", strong("CONTROL ARM.")),
                                                      
                                                      fluidRow(
                                                        column(4,align="center",
                                                               img(src="responders.jpg", height = 200, width = 250)),
                                                        column(8,
                                                               p(br(), "Consider the RESPONDERS for this question."
                                                               ),
                                                               p("This is everybody who was randomised to CONTROL, and RESPONDED at the first follow up time."),
                                                               p("The failure rate in this group of individuals was BLANK%.",style="color:red")
                                                               
                                                        )
                                                        
                                                      ),
                                                      br(),
                                                      plotOutput("figure11"),
                                                      br(),
                                                      
                                                      fluidRow(
                                                        column(8,
                                                               br(),
                                                               p("We now want you to consider the failure rate in the NON RESPONDERS to this question."),
                                                               p("This is everybody who was randomised to CONTROL, but DID NOT RESPOND at the first follow up time."),
                                                               p("Please now click on the tab labelled ", strong("'Baseline Characteristics'", style = "color:blue"), " at the top of the page.")
                                                        ),
                                                        column(4,
                                                               img(src="nonresponders.jpg", height = 200, width = 240)
                                                        ) 
                                                        
                                                      )
                                                      
                                                      
                                                      
                                             ),
                                             
                                             
                                             tabPanel("Baseline Characteristics",
                                                      br(),
                                                      p("To aid you with this question we have compared the groups of NON RESPONDERS and RESPONDERS on their baseline characteristics in the table below."),
                                                      img(src="baseline2.jpg",height=500,width=700),
                                                      p("Table 2: Baseline characteristics for NON RESPONDERS and RESPONDERS in the CONTROL arm at the first follow up time."),
                                                      
                                                      br(),
                                                      
                                                      p("Please click on the tab labelled ", strong("'Question 2'", style = "color:blue"), " at the top of the page.")
                                                      
                                             ),
                                             tabPanel("Question 2",
                                                      br(),
                                                      strong("Question 2", style = "color:blue"),
                                                      
                                                      p("Please use the sliders below to show your beliefs about the failure rate for NON RESPONDERS at the first follow up time, randomised to CONTROL.", style = "color:blue"),
                                                      br(),
                                                      
                                                      plotOutput("figureQ2"),
                                                      br(),
                                                      fluidRow(
                                                        column(7,
                                                               p(strong("Step 1:"),"Use this slider to set the position of YOUR view of the most likely failure rate in NON RESPONDERS.", style = "color:blue"),
                                                               sliderInput("Q2.mean", label = NULL, min=0, max=100, value=50, step=1, ticks=FALSE),
                                                               p(strong("Step 2: "),"Use this slider to show how certain you are about this value.", style = "color:blue"),
                                                               sliderInput("Q2.sd", label = NULL, min=0, max=100, value=30, step=1, ticks=FALSE),
                                                               p("0 = completely uncertain (all values equally likely); 100 = absolutely certain"),
                                                               strong("When you are happy with the blue curve, please click on the tab labelled", strong("'Review'",style="color:blue"),"at the top of the page.")),
                                                        column(5,
                                                               h3("Reasoning"),
                                                               p("In the free text area below, could you very briefly tell us the main reasons you came to your views?"),
                                                               textAreaInput("Reason2", label = p("Reasoning"), value = "",height="30px",width="300px"))
                                                      )
                                             ),
                                             
                                             tabPanel("Review",
                                                      br(),
                                                      
                                                      
                                                      strong("Review", style = "color:blue"),
                                                      p("Below we show the curve you gave as your answer to Question 2. Highlighted in orange are the two sections of the curve outside the two new black lines. The failure rates at these new black lines are as follows."),
                                                      tableOutput("vec2v"),
                                                      br(),
                                                      plotOutput("figureQ2v"),
                                                      br(),
                                                      strong("Statement"),
                                                      p("Your graph suggests that the failure rate in NON RESPONDERS is just as likely to lie within both orange sections as it is to lie within the blue section", style = "color:blue"),
                                                      selectInput("Valid2", label = p("Does the above statement represent your views? Please use the drop down menu below"), choices=c("No selection, please select Yes or No","Yes","No"),width="800px"),
                                                      p("If you answered No, you may wish to reconsider your answer to Question 2 (though you do not HAVE to change your answer)."),
                                                      
                                                      strong("When you are happy, please click on the", strong("'Question 3'",style="color:blue"),"section on the left hand side of the screen.")
                                                      
                                             )
                                             
                                             
                                             
                                             
                                           ))),
                 
                 
                 tabPanel("Question 3: First Follow Up Time: Both Arms",
                          conditionalPanel(condition = "input.consent", # show only if expert has given consent
                                           tabsetPanel(
                                             tabPanel("Overview",
                                                      br(),
                                                      p("In this question we want to elicit from you how much, if at all, the reasons for your views expressed in Question 1 influenced your views for Question 2."),
                                                      p("Suppose that we were able to obtain complete data on INTERVENTION NON RESPONDERS at the first follow up time by concerted effort to re-contact participants after the study."),
                                                      p("Now suppose that the complete data showed that the true failure rate in INTERVENTION NON RESPONDERS was HIGHER than your most likely value you gave in Question 1."),
                                                      p("This information is given to you in the table below."),
                                                      fluidRow(
                                                        column(10,
                                                               tableOutput("vec")
                                                               
                                                        )
                                                      ),
                                                      p("Below we show the graph of your response to Question 1. We include a a red vertical line, indicating the true failure rate in INTERVENTION NON RESPONDERS."),
                                                      plotOutput("figureQ1t"),
                                                      
                                                      p("We are going to ask you to reconsider your best estimate of the failure rate for CONTROL NON RESPONDERS, given this information about INTERVENTION NON RESPONDERS."),
                                                      p("Please now click on the tab labelled ", strong("'Question 3'", style = "color:blue"), " at the top of the page.")
                                             ),
                                             tabPanel("Question 3",
                                                      br(),
                                                      strong("Question 3", style = "color:blue"),
                                                      p("We display a graph showing your response to Question 2 below. Using this graph, and the slider below, please set the red vertical line to what you now think is the most likely failure rate in CONTROL NON RESPONDERS.", style = "color:blue"),
                                                      
                                                      strong("Note:"),
                                                      p("To help answer this question, consider how similar or dissimilar your lines of reasoning were for Questions 1 and 2, and hence how much a correction of your views in one Question might affect your views for the other Question."),
                                                      p("We have placed an orange line on the graph which indicates the same point in your spectrum of views on CONTROL NON RESPONDERS that the true failure rate in INTERVENTION NON RESPONDERS lies on your spectrum of views for INTERVENTION NON RESPONDERS." ),
                                                      plotOutput("figurec1"),
                                                      br(),
                                                      
                                                      p("The difference between your previous view of the most likely failure rate for NON RESPONDERS in CONTROL, and your reconsidered view is shown below."),
                                                      
                                                      fluidRow(
                                                        column(7,
                                                               tableOutput("vecc"),
                                                               p(strong("Step 1:"),"Use this slider to set the position of YOUR view of the most likely failure rate in CONTROL NON RESPONDERS, given this new information about INTERVENTION NON RESPONDERS.", style = "color:blue"),
                                                               uiOutput("Q3"),
                                                               br()
                                                        ),
                                                        column(5,
                                                               h3("Reasoning"),
                                                               p("In the free text area below, could you very briefly tell us the main reasons you came to your views?"),
                                                               textAreaInput("Reason3", label = p("Reasoning"), value = "",height="30px",width="300px"))
                                                      ),
                                                      p("Please now click on the tab labelled ", strong("'Review'", style = "color:blue"), " at the top of the page.")),
                                             
                                             tabPanel("Review",
                                                      br(),
                                                      p("To review this Question we are going to show a statement telling you what WE THINK your response to Question 3 may mean. We then will ask you if you agree with the statement or not. If you DO NOT agree with the statement you may wish to reconsider your answer to Question 3."),
                                                      
                                                      
                                                      p(strong("Statement: Given you were told that your original views about the INTERVENTION non responders were too low, you have decided that your original views about CONTROL non responsers were ")),
                                                      h4(textOutput("reasons"), style = "color:blue"),
                                                      
                                                      selectInput("Valid3", label = p("Do you agree with the above statement?"), choices=c("0. No selection, please select Yes or No","Yes","No"),width="1200px"),
                                                      
                                                      p("If you selected 'No', please look over your answer to Question 3 again, or briefly tell us why you disagree in the text box below."),
                                                      textAreaInput("Reason3b", label = p("Reason for 'No'"), value = "",height="30px",width="300px"),
                                                      
                                                      
                                                      
                                                      strong("When you are happy with your answer to Question 3, please click on the", strong("'Question 4'",style="color:blue"),"section on the left hand side of the screen."))
                                           ))),
       
                 tabPanel("Question 4: Second Follow Up Time",
                          conditionalPanel(condition = "input.consent", # show only if expert has given consent
                                           tabsetPanel(
                                             
                                             
                                             tabPanel("Overview",
                                                      br(),
                                                      p("In this final question we are going to ask you abridged versions of Questions 1 and 2."),
                                                      p("However, these will now ask you about the failure rate of NON RESPONDERS at the second follow up time"),
                                                      br(),
                                                     
                                                      p("In the INTERVENTION arm, the observed failure rate in RESPONDERS was BLANK%, (this was BLANK% at the first follow up time).",style="color:red"),
                                                      p("In the CONTROL arm, the observed failure rate in RESPONDERS was BLANK%, (this was BLANK% at the first follow up time).",style="color:red"),
                                                      br(),
                                                      p("With this information, please answer the following two questions in the same way as Questions 1 and 2. In particular, consider how the additional time between follow up periods may affect your views. You may look back at your answers to Questions 1 and 2 if you wish."),
                                                      strong("Please now click on the tab labelled ", strong("'Baseline Characteristics'", style = "color:blue"), " at the top of the page.")),
                                             
                                             tabPanel("Baseline Characteristics",
                                                      br(),
                                                      p("To aid you with this question we have compared the groups of NON RESPONDERS and RESPONDERS on their baseline characteristics in the table below."),
                                                      img(src="baseline3.jpg",height=500,width=700),
                                                      p("Table 3: Baseline characteristics for NON RESPONDERS and RESPONDERS in the INTERVENTION arm at the second follow up time."),
                                                      
                                                      br(),
                                                      img(src="baseline4.jpg",height=500,width=700),
                                                      p("Table 5: Baseline characteristics for NON RESPONDERS and RESPONDERS in the CONTROL arm at the second follow up time."),
                                                      
                                                      p("Please click on the tab labelled ", strong("'Second Follow Up Time Intervention'", style = "color:blue"), " at the top of the page.")
                                                      
                                             ),
                                             tabPanel("Second Follow Up Time Intervention",
                                                      br(),
                                                      strong("Question 4a", style = "color:blue"),
                                                      p("Please use the sliders below to show your beliefs about the failure rate at the second follow up time for NON RESPONDERS in INTERVENTION.", style = "color:blue"),
                                                      br(),
                                                      plotOutput("figureQ41"),
                                                      br(),
                                                      fluidRow(
                                                        column(7,
                                                               p(strong("Step 1:"),"Use this slider to set the position of YOUR view of the most likely failure rate for NON RESPONDERS.", style = "color:blue"),
                                                               sliderInput("Q4int.mean", label = NULL, min=0, max=100, value=40, step=1, ticks=FALSE),
                                                               p(strong("Step 2: "),"Use this slider to show how certain you are about this value.", style = "color:blue"),
                                                               sliderInput("Q4int.sd", label = NULL, min=0, max=100, value=30, step=1, ticks=FALSE),
                                                               p("0 =completely uncertain (all values equally likely); 100 = absolutely certain "),
                                                               br(),
                                                               strong("Please now click on the tab labelled ", strong("'Second Follow Up Time Control'", style = "color:blue"), " at the top of the page.")),
                                                        column(5,align="center",
                                                               textAreaInput("Reason4a", label = p("Reasoning"), value = "",height="30px",width="300px") )
                                                      )
                                             ),
                                             
                                             tabPanel("Second Follow Up Time Control",
                                                      br(),
                                                      strong("Question 4b", style = "color:blue"),
                                                      
                                                      p("Please use the sliders below to show your beliefs about the failure rate at the second follow up time for NON RESPONDERS in CONTROL.", style = "color:blue"),
                                                      
                                                      br(),
                                                      
                                                      plotOutput("figureQ42"),
                                                      br(),
                                                      fluidRow(
                                                        column(7,
                                                               p(strong("Step 1:"),"Use this slider to set the position of YOUR view of the most likely failure rate for NON RESPONDERS.", style = "color:blue"),
                                                               sliderInput("Q4con.mean", label = NULL, min=0, max=100, value=38, step=1, ticks=FALSE),
                                                               p(strong("Step 2: "),"Use this slider to show how certain you are about this value.", style = "color:blue"),
                                                               sliderInput("Q4con.sd", label = NULL, min=0, max=100, value=30, step=1, ticks=FALSE),
                                                               p("0 = completely uncertain (all values equally likely); 100 = absolutely certain"),
                                                               br(),
                                                               strong("When you are happy with the blue curve, please click on the", strong("'Submission'",style="color:blue"),"on the left hand side of the screen.")),
                                                        column(5,align="center",
                                                               textAreaInput("Reason4b", label = p("Reasoning"), value = "",height="30px",width="300px"))
                                                      )
                                             )
                                             
                                             
                                             
                                           )
                          )
                          
                          
                          
                          
                 ),
                 
                 
                 
                 tabPanel("Submission",
                          conditionalPanel(condition = "input.consent", # show only if expert has given consent
                                           fluidRow(
                                             column(12, align = "left",
                                                    br(),
                                                    h2("Please make sure that you have read and attempted to answer all 4 questions of this questionnaire."),
                                                    h4("Please use the box below to give us any further comments you might have."),
                                                    textAreaInput("Reason5", label = p("Further Comments"), value = "",height="120px",width="600px"),
                                                    
                                                    
                                                    
                                                    h4("When you are happy please press the 'submit answers' button to save your responses and finish the app."),
                                                    
                                                    br(),
                                                    actionButton("downloadAnswers","Submit Answers"),
                                                    br(),br(),
                                                    h4(uiOutput("AnswersSaved")),
                                                    br(),
                                                    h3(uiOutput("ThankYou")),
                                                    br(),
                                                    h3(uiOutput("PleaseClose"))
                                             )
                                           )
                          ))
    )),
  
  server = function(input, output,session) {
    
    #Whenever a field is filled, aggregate all form data
    formData <- reactive({
      data <- sapply(fields, function(x) input[[x]])
      data
    })
    
    
    
    # When the Submit button is clicked, save the form data
    
    
    observeEvent(input$downloadAnswers, {
      saveData(formData())
      
     
    })
    
    
  
    
    output$AnswersSaved <- renderText({
      if (input$downloadAnswers>0) {
        "Your answers have now been saved."
      }
    })
    
    output$ThankYou <- renderText({
      if (input$downloadAnswers>0) {
        "Thank you for completing this elicitation."
      }
    })
    
    
    output$PleaseClose <- renderText({
      if (input$downloadAnswers>0) {
        "Finally, please close this App."
      }
    })
    
    
    
    
    output$choice<- renderText({ input$Valid3 })
    
    
    
    output$vec<-renderTable({
      
      tab<-data.frame(input$Q1.mean,qtnorm(0.75,input$Q1.mean,calc.sd(100-input$Q1.sd),lower=0,upper=100),abs(qtnorm(0.75,input$Q1.mean,calc.sd(100-input$Q1.sd),lower=0,upper=100)-input$Q1.mean))
      names(tab)=c("Intervention: Your Most Likely View","Intervention: True Value","Difference") 
      tab
    },digits=0)
    
    
    output$vec1v<-renderTable({
      
      tab<-data.frame(qtnorm(0.25,input$Q1.mean,calc.sd(100-input$Q1.sd),lower=0,upper=100),qtnorm(0.75,input$Q1.mean,calc.sd(100-input$Q1.sd),lower=0,upper=100))
      names(tab)=c("Failure Rate at Lower Black line","Failure Rate at Upper Black line") 
      tab
    },digits=0)
    
    
    
    
    output$vecc<-renderTable({
      qtnorm(0.75,input$Q1.mean,calc.sd(100-input$Q1.sd),lower=0,upper=100)
      tab<-data.frame(input$Q2.mean,input$Q3cor,abs(input$Q2.mean-input$Q3cor))
      names(tab)=c("Control: Original View","Control: Reconsidered View","Difference") 
      tab
    },digits=0)
    

    
  
    
    Expert.plot1<-function(plot.title,expert=FALSE,expert.mean=60,expert.sd=2,expert.col="lightskyblue1",expert.col2="blue2")
      
    {
      par(mar=c(3,1,3,1),mgp=c(1.5,1,0),cex.main=1.2,bg="lightgoldenrodyellow")
      xs<-seq(0,100,0.01)
      
      expert.ys<-dtnorm(xs,expert.mean,expert.sd,lower=0,upper=100)
      
      
      ymax<-ifelse(expert==FALSE,1,max(expert.ys))
      plot(type="n",x=0,y=0,xlim=c(0,100),ylim=c(0,ymax),main=plot.title,
           xlab="Failure Rate (Percent)",ylab="",bty="n",xaxt="n",yaxt="n")
      axis(side=1,at=seq(0,100,10),labels=seq(0,100,10),las=1,line=-0.8)
      axis(side=1,at=seq(5,95,10),tcl=-0.25,labels=FALSE,las=1,cex.axis=0.9,line=-0.8)
      
      if (expert==TRUE) {
        polygon(c(0,xs,100),c(0,expert.ys,0),col=expert.col,border=NA)
        segments(x0=expert.mean,y0=0,y1=max(expert.ys),lwd=3,col=expert.col2)
        segments(x0=qtnorm(0.05,expert.mean,expert.sd,lower=0,upper=100),y0=0,y1=dtnorm(qtnorm(0.05,expert.mean,expert.sd,lower=0,upper=100),expert.mean,expert.sd,lower=0,upper=100),lwd=3,col="black")
        segments(x0=qtnorm(0.95,expert.mean,expert.sd,lower=0,upper=100),y0=0,y1=dtnorm(qtnorm(0.95,expert.mean,expert.sd,lower=0,upper=100),expert.mean,expert.sd,lower=0,upper=100),lwd=3,col="black")
        
        
      }
      
      vignettes<-c(0,100)
      vtext<-c("NONE had Failed","ALL had Failed")
      for (i in 1:length(vignettes)) {
        arrows(y0=ymax/5,y1=0,x0=vignettes[i],length=0.1,col="black")
        text(y=ymax/5,x=vignettes[i],vtext[i],cex=1,adj=c(0,0.5),srt=90)
      }
      
      arrows(y0=ymax/5,y1=0,x0=53,length=0.1,col="black",lwd=2)
      text(y=ymax/5,x=53,labels="Responders",cex=1.2,adj=c(0,0.5),srt=90,col="black",font=2) # bold text
     
      return()
    }
    
    
    
    
    
    
    
    
    
    Expert.plot1v<-function(plot.title,expert=FALSE,expert.mean=60,expert.sd=2,expert.col="lightskyblue1",expert.col2="blue2")
      
    {
      par(mar=c(3,1,3,1),mgp=c(1.5,1,0),cex.main=1.2,bg="lightgoldenrodyellow")
      xs<-seq(qtnorm(0.25,expert.mean,expert.sd,lower=0,upper=100),qtnorm(0.75,expert.mean,expert.sd,lower=0,upper=100),0.01)
      
      xsl<-seq(0,qtnorm(0.25,expert.mean,expert.sd,lower=0,upper=100),0.01)
      
      xsu<-seq(qtnorm(0.75,expert.mean,expert.sd,lower=0,upper=100),100,0.01)
      
      
      expert.ys<-dtnorm(xs,expert.mean,expert.sd,lower=0,upper=100)
      
      expert.ysl<-dtnorm(xsl,expert.mean,expert.sd,lower=0,upper=100)
      
      expert.ysu<-dtnorm(xsu,expert.mean,expert.sd,lower=0,upper=100)
      
      ymax<-ifelse(expert==FALSE,1,max(expert.ys))
      plot(type="n",x=0,y=0,xlim=c(0,100),ylim=c(0,ymax),main=plot.title,
           xlab="Failure Rate (Percent)",ylab="",bty="n",xaxt="n",yaxt="n")
      axis(side=1,at=seq(0,100,10),labels=seq(0,100,10),las=1,line=-0.8)
      axis(side=1,at=seq(5,95,10),tcl=-0.25,labels=FALSE,las=1,cex.axis=0.9,line=-0.8)
      
      if (expert==TRUE) {
        polygon(c(qtnorm(0.25,expert.mean,expert.sd,lower=0,upper=100),xs,qtnorm(0.75,expert.mean,expert.sd,lower=0,upper=100)),c(0,expert.ys,0),col=expert.col,border=NA)
        polygon(c(0,xsl,qtnorm(0.25,expert.mean,expert.sd,lower=0,upper=100)),c(0,expert.ysl,0),col="darkorange",border=NA)
        polygon(c(qtnorm(0.75,expert.mean,expert.sd,lower=0,upper=100),xsu,100),c(0,expert.ysu,0),col="darkorange",border=NA)
        segments(x0=expert.mean,y0=0,y1=max(expert.ys),lwd=3,col=expert.col2)
        segments(x0=qtnorm(0.25,expert.mean,expert.sd,lower=0,upper=100),y0=0,y1=dtnorm(qtnorm(0.25,expert.mean,expert.sd,lower=0,upper=100),expert.mean,expert.sd,lower=0,upper=100),lwd=3,col="black")
        segments(x0=qtnorm(0.75,expert.mean,expert.sd,lower=0,upper=100),y0=0,y1=dtnorm(qtnorm(0.75,expert.mean,expert.sd,lower=0,upper=100),expert.mean,expert.sd,lower=0,upper=100),lwd=3,col="black")
        
        
      }
      # plot vignettes
      vignettes<-c(0,100)
      vtext<-c("NONE had Failed","ALL had Failed")
      for (i in 1:length(vignettes)) {
        arrows(y0=ymax/5,y1=0,x0=vignettes[i],length=0.1,col="black")
        text(y=ymax/5,x=vignettes[i],vtext[i],cex=1,adj=c(0,0.5),srt=90)
      }
    
      return()
    }
    
    
    Expert.plot2v<-function(plot.title,expert=FALSE,expert.mean=60,expert.sd=2,expert.col="lightskyblue1",expert.col2="blue2")
      
    {
      par(mar=c(3,1,3,1),mgp=c(1.5,1,0),cex.main=1.2,bg="lightgoldenrodyellow")
      xs<-seq(qtnorm(0.25,expert.mean,expert.sd,lower=0,upper=100),qtnorm(0.75,expert.mean,expert.sd,lower=0,upper=100),0.01)
      
      xsl<-seq(0,qtnorm(0.25,expert.mean,expert.sd,lower=0,upper=100),0.01)
      
      xsu<-seq(qtnorm(0.75,expert.mean,expert.sd,lower=0,upper=100),100,0.01)
      
      
      expert.ys<-dtnorm(xs,expert.mean,expert.sd,lower=0,upper=100)
      
      expert.ysl<-dtnorm(xsl,expert.mean,expert.sd,lower=0,upper=100)
      
      expert.ysu<-dtnorm(xsu,expert.mean,expert.sd,lower=0,upper=100)
      
      ymax<-ifelse(expert==FALSE,1,max(expert.ys))
      plot(type="n",x=0,y=0,xlim=c(0,100),ylim=c(0,ymax),main=plot.title,
           xlab="Failure Rate (Percent)",ylab="",bty="n",xaxt="n",yaxt="n")
      axis(side=1,at=seq(0,100,10),labels=seq(0,100,10),las=1,line=-0.8)
      axis(side=1,at=seq(5,95,10),tcl=-0.25,labels=FALSE,las=1,cex.axis=0.9,line=-0.8)
      
      if (expert==TRUE) {
        polygon(c(qtnorm(0.05,expert.mean,expert.sd,lower=0,upper=100),xs,qtnorm(0.95,expert.mean,expert.sd,lower=0,upper=100)),c(0,expert.ys,0),col=expert.col,border=NA)
        polygon(c(0,xsl,qtnorm(0.25,expert.mean,expert.sd,lower=0,upper=100)),c(0,expert.ysl,0),col="darkorange",border=NA)
        polygon(c(qtnorm(0.75,expert.mean,expert.sd,lower=0,upper=100),xsu,100),c(0,expert.ysu,0),col="darkorange",border=NA)
        segments(x0=expert.mean,y0=0,y1=max(expert.ys),lwd=3,col=expert.col2)
        segments(x0=qtnorm(0.25,expert.mean,expert.sd,lower=0,upper=100),y0=0,y1=dtnorm(qtnorm(0.25,expert.mean,expert.sd,lower=0,upper=100),expert.mean,expert.sd,lower=0,upper=100),lwd=3,col="black")
        segments(x0=qtnorm(0.75,expert.mean,expert.sd,lower=0,upper=100),y0=0,y1=dtnorm(qtnorm(0.75,expert.mean,expert.sd,lower=0,upper=100),expert.mean,expert.sd,lower=0,upper=100),lwd=3,col="black")
        
        
      }
      # plot vignettes
      vignettes<-c(0,100)
      vtext<-c("NONE had Failed","ALL had Failed")
      for (i in 1:length(vignettes)) {
        arrows(y0=ymax/5,y1=0,x0=vignettes[i],length=0.1,col="black")
        text(y=ymax/5,x=vignettes[i],vtext[i],cex=1,adj=c(0,0.5),srt=90)
      }
   
      return()
    }
    
    
    
    
    
    Expert.plot1t<-function(plot.title,expert=FALSE,expert.mean=60,expert.sd=2,expert.col="lightskyblue1",expert.col2="blue2")
      
    {
      par(mar=c(3,1,3,1),mgp=c(1.5,1,0),cex.main=1.2,bg="lightgoldenrodyellow")
      xs<-seq(0,100,0.01)
      
      expert.ys<-dtnorm(xs,expert.mean,expert.sd,lower=0,upper=100)
      
      
      ymax<-ifelse(expert==FALSE,1,max(expert.ys))
      plot(type="n",x=0,y=0,xlim=c(0,100),ylim=c(0,ymax),main=plot.title,
           xlab="Failure Rate (Percent)",ylab="",bty="n",xaxt="n",yaxt="n")
      axis(side=1,at=seq(0,100,10),labels=seq(0,100,10),las=1,line=-0.8)
      axis(side=1,at=seq(5,95,10),tcl=-0.25,labels=FALSE,las=1,cex.axis=0.9,line=-0.8)
      
      if (expert==TRUE) {
        polygon(c(0,xs,100),c(0,expert.ys,0),col=expert.col,border=NA)
        segments(x0=expert.mean,y0=0,y1=max(expert.ys),lwd=3,col=expert.col2)
        segments(x0=qtnorm(0.05,expert.mean,expert.sd,lower=0,upper=100),y0=0,y1=dtnorm(qtnorm(0.05,expert.mean,expert.sd,lower=0,upper=100),expert.mean,expert.sd,lower=0,upper=100),lwd=3,col="black")
        segments(x0=qtnorm(0.95,expert.mean,expert.sd,lower=0,upper=100),y0=0,y1=dtnorm(qtnorm(0.95,expert.mean,expert.sd,lower=0,upper=100),expert.mean,expert.sd,lower=0,upper=100),lwd=3,col="black")
        
        
        arrows(y0=ymax/5,y1=0,x0=min(qtnorm(0.75,input$Q1.mean,calc.sd(100-input$Q1.sd),lower=0,upper=100),100),length=0.1,col="red",lwd=2)
        text(y=ymax/5,x=min(qtnorm(0.75,input$Q1.mean,calc.sd(100-input$Q1.sd),lower=0,upper=100),100),labels="Intervention: True Value",cex=1.2,adj=c(0,0.5),srt=90,col="red",font=2)
      }
      # plot vignettes
      vignettes<-c(0,100)
      vtext<-c("NONE had Failed","ALL had Failed")
      for (i in 1:length(vignettes)) {
        arrows(y0=ymax/5,y1=0,x0=vignettes[i],length=0.1,col="black")
        text(y=ymax/5,x=vignettes[i],vtext[i],cex=1,adj=c(0,0.5),srt=90)
      }
   
      return()
    }
    
    
    
    
    Expert.plotc1<-function(plot.title,expert=FALSE,expert.mean=60,expert.sd=2,expert.col="lightskyblue1",expert.col2="blue2")
      
    {
      par(mar=c(3,1,3,1),mgp=c(1.5,1,0),cex.main=1.2,bg="lightgoldenrodyellow")
      xs<-seq(0,100,0.01)
      
      expert.ys<-dtnorm(xs,expert.mean,expert.sd,lower=0,upper=100)
      
      
      ymax<-ifelse(expert==FALSE,1,max(expert.ys))
      plot(type="n",x=0,y=0,xlim=c(0,100),ylim=c(0,ymax),main=plot.title,
           xlab="Failure Rate (Percent)",ylab="",bty="n",xaxt="n",yaxt="n")
      axis(side=1,at=seq(0,100,10),labels=seq(0,100,10),las=1,line=-0.8)
      axis(side=1,at=seq(5,95,10),tcl=-0.25,labels=FALSE,las=1,cex.axis=0.9,line=-0.8)
      
      if (expert==TRUE) {
        polygon(c(0,xs,100),c(0,expert.ys,0),col=expert.col,border=NA)
        segments(x0=expert.mean,y0=0,y1=max(expert.ys),lwd=3,col=expert.col2)
        
        segments(x0=qtnorm(0.75,expert.mean,expert.sd,lower=0,upper=100),y0=0,y1=dtnorm(qtnorm(0.75,expert.mean,expert.sd,lower=0,upper=100),expert.mean,expert.sd,lower=0,upper=100),lwd=3,col="darkorange")
       
      }
      # plot vignettes
      vignettes<-c(0,100)
      vtext<-c("NONE had Failed","ALL had Failed")
      for (i in 1:length(vignettes)) {
        arrows(y0=ymax/5,y1=0,x0=vignettes[i],length=0.1,col="black")
        text(y=ymax/5,x=vignettes[i],vtext[i],cex=1,adj=c(0,0.5),srt=90)
      }
      
      
      arrows(y0=ymax/5,y1=0,x0=input$Q3cor,length=0.1,col="red",lwd=2)
      text(y=ymax/4.5,x=input$Q3cor,labels="Control: Reconsidered View",cex=1.2,adj=c(0,0.5),srt=90,col="red",font=2)
      
    
      return()
    }
    
   
    
    
    Expert.plot2<-function(plot.title,expert=FALSE,expert.mean=40,expert.sd=5,expert.col="lightskyblue1",expert.col2="blue2")
      
    {
      par(mar=c(3,1,3,1),mgp=c(1.5,1,0),cex.main=1.2,bg="lightgoldenrodyellow")
      xs<-seq(0,100,0.01)
      expert.ys<-dtnorm(xs,expert.mean,expert.sd,lower=0,upper=100)
      ymax<-ifelse(expert==FALSE,1,max(expert.ys))
      plot(type="n",x=0,y=0,xlim=c(0,100),ylim=c(0,ymax),main=plot.title,
           xlab="Failure Rate (Percent)",ylab="",bty="n",xaxt="n",yaxt="n")
      axis(side=1,at=seq(0,100,10),labels=seq(0,100,10),las=1,line=-0.8)
      axis(side=1,at=seq(5,95,10),tcl=-0.25,labels=FALSE,las=1,cex.axis=0.9,line=-0.8)
      
      if (expert==TRUE) {
        polygon(c(0,xs,100),c(0,expert.ys,0),col=expert.col,border=NA)
        segments(x0=expert.mean,y0=0,y1=max(expert.ys),lwd=3,col=expert.col2)
        segments(x0=qtnorm(0.05,expert.mean,expert.sd,lower=0,upper=100),y0=0,y1=dtnorm(qtnorm(0.05,expert.mean,expert.sd,lower=0,upper=100),expert.mean,expert.sd,lower=0,upper=100),lwd=3,col="black")
        segments(x0=qtnorm(0.95,expert.mean,expert.sd,lower=0,upper=100),y0=0,y1=dtnorm(qtnorm(0.95,expert.mean,expert.sd,lower=0,upper=100),expert.mean,expert.sd,lower=0,upper=100),lwd=3,col="black")
      }
      # plot vignettes
      vignettes<-c(0,100)
      vtext<-c("NONE had Failed","ALL had Failed")
      for (i in 1:length(vignettes)) {
        arrows(y0=ymax/5,y1=0,x0=vignettes[i],length=0.1,col="black")
        text(y=ymax/5,x=vignettes[i],vtext[i],cex=1,adj=c(0,0.5),srt=90)
      }
      
      arrows(y0=ymax/5,y1=0,x0=50,length=0.1,col="black",lwd=2)
      text(y=ymax/5,x=50,labels="Responders",cex=1.2,adj=c(0,0.5),srt=90,col="black",font=2) # bold text
   
      return()
    }
    
    
    
    

    
    Expert.plot42<-function(plot.title,expert=FALSE,expert.mean=60,expert.sd=2,expert.col="lightskyblue1",expert.col2="blue2")
      
    {
      par(mar=c(3,1,3,1),mgp=c(1.5,1,0),cex.main=1.2,bg="lightgoldenrodyellow")
      xs<-seq(0,100,0.01)
      
      expert.ys<-dtnorm(xs,expert.mean,expert.sd,lower=0,upper=100)
      
      
      ymax<-ifelse(expert==FALSE,1,max(expert.ys))
      plot(type="n",x=0,y=0,xlim=c(0,100),ylim=c(0,ymax),main=plot.title,
           xlab="Failure Rate (Percent)",ylab="",bty="n",xaxt="n",yaxt="n")
      axis(side=1,at=seq(0,100,10),labels=seq(0,100,10),las=1,line=-0.8)
      axis(side=1,at=seq(5,95,10),tcl=-0.25,labels=FALSE,las=1,cex.axis=0.9,line=-0.8)
      
      if (expert==TRUE) {
        polygon(c(0,xs,100),c(0,expert.ys,0),col=expert.col,border=NA)
        segments(x0=expert.mean,y0=0,y1=max(expert.ys),lwd=3,col=expert.col2)
        segments(x0=qtnorm(0.05,expert.mean,expert.sd,lower=0,upper=100),y0=0,y1=dtnorm(qtnorm(0.05,expert.mean,expert.sd,lower=0,upper=100),expert.mean,expert.sd,lower=0,upper=100),lwd=3,col="black")
        segments(x0=qtnorm(0.95,expert.mean,expert.sd,lower=0,upper=100),y0=0,y1=dtnorm(qtnorm(0.95,expert.mean,expert.sd,lower=0,upper=100),expert.mean,expert.sd,lower=0,upper=100),lwd=3,col="black")
        
        
      }
      # plot vignettes
      vignettes<-c(0,100)
      vtext<-c("NONE had Failed","ALL had Failed")
      for (i in 1:length(vignettes)) {
        arrows(y0=ymax/5,y1=0,x0=vignettes[i],length=0.1,col="black")
        text(y=ymax/5,x=vignettes[i],vtext[i],cex=1,adj=c(0,0.5),srt=90)
      }
     
      arrows(y0=ymax/5,y1=0,x0=38,length=0.1,col="black",lwd=2)
      text(y=ymax/5,x=38,labels="Responders",cex=1.2,adj=c(0,0.5),srt=90,col="black",font=2) # bold text
     
      return()
    }  
    
    Expert.plot41<-function(plot.title,expert=FALSE,expert.mean=60,expert.sd=2,expert.col="lightskyblue1",expert.col2="blue2")
      
    {
      par(mar=c(3,1,3,1),mgp=c(1.5,1,0),cex.main=1.2,bg="lightgoldenrodyellow")
      xs<-seq(0,100,0.01)
      
      expert.ys<-dtnorm(xs,expert.mean,expert.sd,lower=0,upper=100)
      
      
      ymax<-ifelse(expert==FALSE,1,max(expert.ys))
      plot(type="n",x=0,y=0,xlim=c(0,100),ylim=c(0,ymax),main=plot.title,
           xlab="Failure Rate (Percent)",ylab="",bty="n",xaxt="n",yaxt="n")
      axis(side=1,at=seq(0,100,10),labels=seq(0,100,10),las=1,line=-0.8)
      axis(side=1,at=seq(5,95,10),tcl=-0.25,labels=FALSE,las=1,cex.axis=0.9,line=-0.8)
      
      if (expert==TRUE) {
        polygon(c(0,xs,100),c(0,expert.ys,0),col=expert.col,border=NA)
        segments(x0=expert.mean,y0=0,y1=max(expert.ys),lwd=3,col=expert.col2)
        segments(x0=qtnorm(0.05,expert.mean,expert.sd,lower=0,upper=100),y0=0,y1=dtnorm(qtnorm(0.05,expert.mean,expert.sd,lower=0,upper=100),expert.mean,expert.sd,lower=0,upper=100),lwd=3,col="black")
        segments(x0=qtnorm(0.95,expert.mean,expert.sd,lower=0,upper=100),y0=0,y1=dtnorm(qtnorm(0.95,expert.mean,expert.sd,lower=0,upper=100),expert.mean,expert.sd,lower=0,upper=100),lwd=3,col="black")
        
        
      }
      # plot vignettes
      vignettes<-c(0,100)
      vtext<-c("NONE had Failed","ALL had Failed")
      for (i in 1:length(vignettes)) {
        arrows(y0=ymax/5,y1=0,x0=vignettes[i],length=0.1,col="black")
        text(y=ymax/5,x=vignettes[i],vtext[i],cex=1,adj=c(0,0.5),srt=90)
      }
      
      arrows(y0=ymax/5,y1=0,x0=40,length=0.1,col="black",lwd=2)
      text(y=ymax/5,x=40,labels="Responders",cex=1.2,adj=c(0,0.5),srt=90,col="black",font=2) # bold text
    
      return()
    }
    
    
    
    calc.sd<-function(val)
      #calculate the standard deviation
    {
      if (val<1) Qsd<-0.05 else
        (if (val<51) Qsd<-val/10 else
          (if (val<71) Qsd<-5+(val-50)*0.5 else
            (if (val<81) Qsd<-15+(val-70)*1 else 
              (if (val<91) Qsd<-25+(val-80)*2 else 
                (if (val<100) Qsd<-45+(val-90)*50 else Qsd<-10000)))))
      return(Qsd)
    }
    

    
   
  
    output$Q3 <- renderUI({
      sliderInput("Q3cor", label = NULL, min=0, max=100, value=input$Q2.mean, step=1, ticks=FALSE)
    })
    
    
    output$figureQ1 <- renderPlot({
      Title<-"Failure Rate in INTERVENTION NON RESPONDERS at the first follow up time - Your Beliefs"
      Expert.plot1(Title,expert=TRUE,expert.mean=input$Q1.mean,expert.sd=calc.sd(100-input$Q1.sd))
    })
    
    
    output$figureQ1v <- renderPlot({
      Title<-"Failure Rate in INTERVENTION NON RESPONDERS at the first follow up time - Your Beliefs"
      Expert.plot1v(Title,expert=TRUE,expert.mean=input$Q1.mean,expert.sd=calc.sd(100-input$Q1.sd))
    })
    
    output$figureQ2 <- renderPlot({
      Title<-"Failure Rate in CONTROL NON RESPONDERS at the first follow up time - Your Beliefs"
      Expert.plot2(Title,expert=TRUE,expert.mean=input$Q2.mean,expert.sd=calc.sd(100-input$Q2.sd))
    })
    
    
    output$figureQ2v <- renderPlot({
      Title<-"Failure Rate in CONTROL NON RESPONDERS at the first follow up time - Your Beliefs"
      Expert.plot2v(Title,expert=TRUE,expert.mean=input$Q2.mean,expert.sd=calc.sd(100-input$Q2.sd))
    })
    
    
    
    output$figureQ1t <- renderPlot({
      Title<-"Failure Rate in INTERVENTION NON RESPONDERS at the first follow up time - Your Beliefs"
      Expert.plot1t(Title,expert=TRUE,expert.mean=input$Q1.mean,expert.sd=calc.sd(100-input$Q1.sd))
    })
    
    
    
    
    output$figurec1 <- renderPlot({
      Title<-"Failure Rate in CONTROL NON RESPONDERS at the first follow up time - Your Beliefs"
      Expert.plotc1(Title,expert=TRUE,expert.mean=input$Q2.mean,expert.sd=calc.sd(100-input$Q2.sd))
    })
    

    output$figureQ41 <- renderPlot({
      Title<-"Failure Rate in INTERVENTION NON RESPONDERS at the second follow up time - Your Beliefs"
      Expert.plot41(Title,expert=TRUE,expert.mean=input$Q4int.mean,expert.sd=calc.sd(100-input$Q4int.sd))
    })
    
  
    
    
    output$figureQ42 <- renderPlot({
      Title<-"Failure Rate in CONTROL NON RESPONDERS at the second follow up time- Your Beliefs"
      Expert.plot42(Title,expert=TRUE,expert.mean=input$Q4con.mean,expert.sd=calc.sd(100-input$Q4con.sd))
    })
    
    
    
    
    
    output$figureb <- renderPlot({
      Title<-""
      Expert.plot1(Title)
    })
    
    output$figure11 <- renderPlot({
      Title<-""
      Expert.plot2(Title)
    })
    
    
  

    
    output$reasons <- renderText({
      if(input$Q3cor<input$Q2.mean){
        "Too high." 
        
      }
      else if (input$Q3cor==input$Q2.mean) {
        "About right."
        
      } else if (input$Q3cor>input$Q2.mean & input$Q3cor< round(round(qtnorm(0.75,input$Q2.mean,calc.sd(100-input$Q2.sd),lower=0,upper=100)))-(round(round(qtnorm(0.75,input$Q2.mean,calc.sd(100-input$Q2.sd),lower=0,upper=100)))-input$Q2.mean)*2/3) {
        "Slightly too low."
      }
      else if (input$Q3cor>=round(qtnorm(0.75,input$Q2.mean,calc.sd(100-input$Q2.sd),lower=0,upper=100))-(round(qtnorm(0.75,input$Q2.mean,calc.sd(100-input$Q2.sd),lower=0,upper=100))-input$Q2.mean)*2/3 & input$Q3cor<= round(qtnorm(0.75,input$Q2.mean,calc.sd(100-input$Q2.sd),lower=0,upper=100))-(round(qtnorm(0.75,input$Q2.mean,calc.sd(100-input$Q2.sd),lower=0,upper=100))-input$Q2.mean)*1/3)  {
        "Somewhat too low."
      }
      else if (input$Q3cor>=round(qtnorm(0.75,input$Q2.mean,calc.sd(100-input$Q2.sd),lower=0,upper=100))-(round(qtnorm(0.75,input$Q2.mean,calc.sd(100-input$Q2.sd),lower=0,upper=100))-input$Q2.mean)*1/3 & input$Q3cor< round(qtnorm(0.75,input$Q2.mean,calc.sd(100-input$Q2.sd),lower=0,upper=100)))  {
        "Too low to nearly the same extent as in the INTERVENTION non responders."
      }
      else if (input$Q3cor==round(qtnorm(0.75,input$Q2.mean,calc.sd(100-input$Q2.sd),lower=0,upper=100))) {
        "Too low to the same extent as in the INTERVENTION non responders."
      }
      else{
        "Too low to a greater extent as in the INTERVENTION non responders."
      }
      
      
    })
    
    
})
 
