# Supplementary material for: A general method for elicitation, imputation, and sensitivity analysis for incomplete repeated binary data
Source: Stat Med. Author manuscript; Available in PMC 2021 Dec 16. (PMC7612109; doi:10.1002/sim.8584)
Supplement: Supplementary material [file EMS140490-supplement-Supplementary_material.zip › SIM_8584_Sup-info-0001/customfunctions]

#############################rbindmids##############################################
rbindmids <- function(x, y = NULL, ...) {
  call <- match.call()
  if (!is.mids(y)) {
    # Combine y and dots into data.frame
    if (is.null(y)) {
      y <- rbind.data.frame(...) 
    } else {
      y <- rbind.data.frame(y, ...)
    }
    
    # Then y is matrix, y is converted into a dataframe.
    # if (is.matrix(y)) 
    #   y <- as.data.frame(y)
    
    if (is.data.frame(y)) {
      if (ncol(y) != ncol(x$data)) 
        stop("Datasets have different number of columns")
    }
    
    varnames <- colnames(x$data)
    
    # Call is a vector, with first argument the mice statement and second argument the call to cbind.mids.
    call <- c(x$call, call)
    
    # The data in x (x$data) and y are combined together.
    data <- rbind(x$data, y)
    
    # where argument: code all values as observed, including NA
    wy <- matrix(FALSE, nrow = nrow(y), ncol = ncol(y))
    where <- rbind(x$where, wy)
    
    # The number of imputations in the new midsobject is equal to that in x.
    m <- x$m
    
    # count the number of missing data in y and add them to x$nmis.
    nmis <- x$nmis + colSums(is.na(y))
    
    # The listelements method, post, predictorMatrix, visitSequence will be copied from x.
    method <- x$method
    post <- x$post
    predictorMatrix <- x$predictorMatrix
    visitSequence <- x$visitSequence
    predictorSens<-x$predictorSens
    # Only x contributes imputations
    imp <- x$imp
 
    # seed, lastSeedvalue, number of iterations, chainMean and chainVar is taken as in mids object x.
    seed <- x$seed
    lastSeedvalue <- x$lastSeedvalue
    iteration <- x$iteration
    chainMean = x$chainMean
    chainVar = x$chainVar
    
    # padModel for the data rbind(x$data,y).
    
    pad <- padModel(data, method, predictorMatrix, visitSequence, post, nmis, nvar = ncol(data))
    
    loggedEvents <- x$loggedEvents
    
    x <- list(call = call, data = data, where = where, m = m, nmis = nmis, imp = imp, method = method, predictorMatrix = predictorMatrix, 
              visitSequence = visitSequence, post = post, seed = seed, iteration = iteration, lastSeedvalue = lastSeedvalue, 
              chainMean = chainMean, chainVar = chainVar, pad = pad, loggedEvents = loggedEvents)
  }
  
  if (is.mids(y)) {
    if (ncol(y$data) != ncol(x$data))
      stop("Datasets have different number of columns")
    if (!identical(colnames(x$data),  colnames(y$data)))
      stop("Datasets have different variable names")
    if (!identical(sapply(x$data, is.factor),  sapply(y$data, is.factor)))
      stop("Datasets have different factor variables")
    if (x$m != y$m)
      stop("Number of imputations differ")
    
    warned <- FALSE
    if (!identical(x$method, y$method) && !warned) {
      warning("`methods` not equal; ignores y$method")
      warned <- TRUE
    }
    if (!identical(x$predictorMatrix, y$predictorMatrix) && !warned) {
      warning("`predictorMatrix` not equal; ignores y$predictorMatrix")
      warned <- TRUE
    }
    if (!identical(x$visitSequence, y$visitSequence) && !warned) {
      warning("`visitSequence` not equal; ignores y$visitSequence")
      warned <- TRUE
    }
    if (!identical(x$post, y$post) && !warned) {
      warning("`post` not equal; ignores y$post")
      warned <- TRUE
    }
    if (!identical(x$pad$categories, y$pad$categories) && !warned) {
      warning("`pad$categories` not equal; ignores y$pad")
      warned <- TRUE
    }
    
    varnames <- colnames(x$data)
    
    # Call is a vector, with first argument the mice statement and second argument the call to cbind.mids.
    call <- match.call()
    call <- c(x$call, call)
    
    # The data in x (x$data) and y are combined together.
    data <- rbind(x$data, y$data)
    
    # Where argument
    where <- rbind(x$where, y$where)
    
    # The number of imputations in the new midsobject is equal to that in x.
    m <- x$m
    
    # count the number of missing data in y and add them to x$nmis.
    nmis <- x$nmis + y$nmis
    
    # The listelements method, post, predictorMatrix, visitSequence will be copied from x.
    method <- x$method
    post <- x$post
    predictorMatrix <- x$predictorMatrix
    predictorSens <- x$predictorSens
    visitSequence <- x$visitSequence
    
    # The original data of y will be binded into the multiple imputed dataset, including the imputed values of y.
    imp <- vector("list", ncol(x$data))
    for (j in seq_len(ncol(x$data))) {
      if(!is.null(x$imp[[j]]) || !is.null(y$imp[[j]])) {
        imp[[j]] <- rbind(x$imp[[j]], y$imp[[j]])
      }
    }
    names(imp) <- varnames
    
    # seed, lastSeedvalue, number of iterations, chainMean and chainVar is taken as in mids object x.
    seed <- x$seed
    lastSeedvalue <- x$lastSeedvalue
    iteration <- x$iteration
    chainMean = NA
    chainVar = NA
    
    # padModel for the data rbind(x$data,y).
    
    pad <-padModel(data, method, predictorMatrix, visitSequence, post, nmis, nvar = ncol(data))
   
    loggedEvents <- x$loggedEvents
    
    x <- list(call = call, data = data, where = where, m = m, nmis = nmis, 
              imp = imp, method = method, predictorMatrix = predictorMatrix, 
              visitSequence = visitSequence, post = post, seed = seed, 
              iteration = iteration, lastSeedvalue = lastSeedvalue, 
              chainMean = chainMean, chainVar = chainVar, pad = pad, 
              loggedEvents = loggedEvents)
  }
  
  oldClass(x) <- "mids"
  return(x)
}

#############################PadModel##########################################

padModel <- function(data, method, predictorMatrix, visitSequence, 
                     form, post, nvar) {
  # Called by mice().  Augments the imputation model by including 
  # dummy variables. Adapts data, predictorMatrix, predictorSens, method and
  # visitSequence.  Returns a list whose components make up the padded model.
  
  categories <- data.frame(
    is.factor = factor(rep.int(FALSE, nvar), levels = c("TRUE", "FALSE")), 
    n.dummy   = rep.int(0, nvar), 
    is.dummy  = factor(rep.int(FALSE, nvar), levels = c("TRUE", "FALSE")), 
    father    = rep.int(0, nvar))
  
  # make explicit local copy
  data <- data
  
  for (j in seq_len(nvar)) {
    if (is.factor(data[, j]) && any(predictorMatrix[, j] != 0)) {
      
      categories[j, 1] <- TRUE
      data[, j] <- C(data[, j], contr.treatment)
      
      n.dummy <- length(levels(data[, j])) - 1
      categories[j, 2] <- n.dummy
      
      # add n.dummy rows and columns to curreny predictorMatrix
      predictorMatrix <- rbind(predictorMatrix,
                               matrix(0, 
                                      ncol = ncol(predictorMatrix), 
                                      nrow = n.dummy))
      predictorMatrix <- cbind(predictorMatrix, 
                               matrix(rep(predictorMatrix[, j], times = n.dummy), 
                                      ncol = n.dummy))
      
      # remove j as predictor
      predictorMatrix[seq_len(nvar), j] <- rep.int(0, times = nvar)
      form <- c(form, rep.int("", n.dummy))
      
      if (any(visitSequence == j)) {
        # make column j a predictor for its dummies
        idx <- (ncol(predictorMatrix) - n.dummy + 1):ncol(predictorMatrix)
        predictorMatrix[idx, j] <- rep.int(1, times = n.dummy)
        
        # extend visitSequence
        newcol <- ncol(predictorMatrix) - n.dummy + 1
        nloops <- sum(visitSequence == j)
        for (ii in seq_len(nloops)) {
          idx2 <- seq_along(visitSequence)[visitSequence == j][ii]
          visitSequence <- append(visitSequence, newcol, idx2)
        }
      }
      
      # add n.dummy columns to data
      data <- cbind(data, matrix(0, ncol = n.dummy, nrow = nrow(data)))
      idx <- (ncol(predictorMatrix) - n.dummy + 1):ncol(predictorMatrix)

      # set missing entries in new columns
      data[is.na(data[, j]), idx] <- NA
      
      # and merge model expansion by model.matrix() for observed values
      cat.column <- data[!is.na(data[, j]), j]
      data[!is.na(data[, j]), idx] <- model.matrix(~ cat.column - 1)[, -1]
      
      # name new columns
      names(data)[idx] <- paste(attr(data, "names")[j], seq_len(n.dummy), sep = ".")
      
      # extend method and post arrays
      method <- c(method, rep.int("dummy", n.dummy))
      post <- c(post, rep.int("", n.dummy))
      
      # append administrative info
      categories <- rbind(
        categories, 
        data.frame(is.factor = rep.int(FALSE, n.dummy), 
                   n.dummy   = rep.int(0, n.dummy), 
                   is.dummy  = rep.int(TRUE, n.dummy), 
                   father    = rep.int(j, n.dummy)))
    }
  }
  
  varnames <- dimnames(data)[[2]]
  dimnames(predictorMatrix) <- list(varnames, varnames)
  names(method) <- varnames
  names(form) <- varnames
  names(post) <- varnames
  names(visitSequence) <- varnames[visitSequence]
  dimnames(categories)[[1]] <- dimnames(data)[[2]]
  
  if (anyDuplicated(names(data)))
    stop("Column names of padded data not unique")
  
  return(list(data = as.data.frame(data), 
              predictorMatrix = predictorMatrix, 
              method = method, 
              visitSequence = visitSequence,
              form = form, post = post, categories = categories))
}
