# Supplementary material for: A general method for elicitation, imputation, and sensitivity analysis for incomplete repeated binary data
Source: Stat Med. Author manuscript; Available in PMC 2021 Dec 16. (PMC7612109; doi:10.1002/sim.8584)
Supplement: Supplementary material [file EMS140490-supplement-Supplementary_material.zip › SIM_8584_Sup-info-0001/Rcode.R]

#Install the following packages using install.packages("")
library(distr)
library(truncnorm)
library(tmvtnorm)
library(hdrcde)
library(ks)
library(withr)
library(nnet)
library(devtools)
library(interp)
library(latex2exp)

#NOTE: Before running this code, make sure to open the supplementary file
#'customfunctions.R' and run the 'rbindmids' and 'padModel'

###############################################################################
#########################Generate Highest Density Regions######################
###############################################################################
#Calculate standard devations of prior curves from certainty scores
	#val-(100-certainty score)

calc.sd<-function(val)
     
   	 {
      	  if (val<1) Qsd<-0.05 else
        	 (if (val<51) Qsd<-val/10 else
         	 (if (val<71) Qsd<-5+(val-50)*0.5 else
           	 (if (val<81) Qsd<-15+(val-70)*1 else 
             (if (val<91) Qsd<-25+(val-80)*2 else 
             (if (val<100) Qsd<-45+(val-90)*50 else Qsd<-10000)))))
     	 return(Qsd)
   	 }


#Calculate correlations from responses to Q3 
	#meanint-mean of prior curve for intervention
	#sdint-standard deveation of prior curve for intervention
	#meancon-mean of prior curve for control
	#sdcon-standard deveation of prior curve for control
	#Upcon-Updated mean for control (experts response to Q3)
	#Upint-'True' mean for intervention (Given by the question)	

correlate<-function(meanint,sdint,meancon,sdcon,Upcon,Upint){
	r<-(Upcon-meancon)/((Upint-meanint)*sdcon/sdint)
	return(r)
	}

#NOTE:For the iQuip analysis Upint=qtruncnorm(0.75,a=0,b=100,mean=meanint,sd=sdint)


####################Highest density regions###############################

densityregion<-function(meanint,meancon,sdint,sdcon,cor,colour,add,labx="",laby=""){

#Define the bivariate mean and variance covaiance matrix for the bivariate prior
	mn=c(meanint,meancon)
	sigma=rbind(c((sdint^2),cor*sdint*sdcon),c(cor*sdint*sdcon,(sdcon^2)))

#Obtain bivariate densities over valid ranges
	xq <- seq(1, 100, by=1)
	xr <- seq(1, 100, by=1)
	dens <- matrix(NA, length(xq), length(xr))
	for (i in 1:length(xq)){
	for (j in 1:length(xr)){
		dens[i,j] = dtmvnorm.marginal2(xq=xq[i],xr=xr[j],q=1,r=2,
		mean=mn, sigma=sigma, lower=c(0,0), upper=c(100,100))
		}
	}

	den<-list(x=xq,y=xr,z=dens)

#Generate sufficient samples from the prior distribution
	set.seed(126789)
	samples<-rtmvnorm(2000,mean=mn,sigma=sigma,algorithm="gibbs",
	lower=c(0,0),upper=c(100,100))
	xint<-samples[,1]
	xcon<-samples[,2]

#Generate the density regions
	hdrinfo <- hdr.2d(x=xint,y=xcon,den=den,prob=c(90,50),xextend=0.0,yextend=0.0)

#Plot the HDR
	contour(xq, xr, dens, levels=c(hdrinfo$falpha[1],hdrinfo$falpha[2])
	,drawlabels=draw, col=colour,lty=1,lwd=1,add=add,labels=c("90","50"),
	xlab=labx,ylab=laby,mgp=c(2.5,1,0))

	}
#Create the highest density regions for each expert on a single figure	
	#draw labels
	draw=T
	hdr1<-densityregion(15,11,calc.sd(100-30),calc.sd(100-30),0.99,colour=1,add=F,
	labx=TeX('Quit rate in intervention non-responders ($\\pi_{1E}^{NR})'),
	laby=TeX('Quit rate in control non-responders ($\\pi_{1C}^{NR})'))
	hdr2<-densityregion(15,13,calc.sd(100-59),calc.sd(100-58),0.7,colour=2,add=T)
	hdr3<-densityregion(10,10,calc.sd(100-80),calc.sd(100-80),0.74,colour=3,add=T)
	hdr4<-densityregion(43,40,calc.sd(100-30),calc.sd(100-30),0,colour=4,add=T)
	hdr5<-densityregion(28,40,calc.sd(100-50),calc.sd(100-35),0.6,colour=6,add=T)

	abline(h=53,lty=2)
	abline(v=50,lty=2)

##################Pooled highest density regions##############################

#Generate random samples from each bivariate prior distribution#
samples<-function(meanint,meancon,sdint,sdcon,cor){
	set.seed(1234567)
	sigma=rbind(c((sdint^2),cor*sdint*sdcon),c(cor*sdint*sdcon,(sdcon^2)))
	samples<-rtmvnorm(5000000,mean=c(meanint,meancon),sigma=sigma,algorithm="gibbs",
	lower=c(0,0),upper=c(100,100),burn.in.samples=1000)
	return(samples)
}

#s1 to s5 below contain some samples from 5 prior distributions
#repeat as needed for your n experts
	s1<-samples(15,11,calc.sd(100-30),calc.sd(100-30),0.99)
	s2<-samples(15,13,calc.sd(100-59),calc.sd(100-58),0.7)
	s3<-samples(10,10,calc.sd(100-80),calc.sd(100-80),0.74)
	s4<-samples(43,40,calc.sd(100-30),calc.sd(100-30),0)
	s5<-samples(28,40,calc.sd(100-50),calc.sd(100-35),0.6)

#Pool the samples from all n individuals together
#This constitutes samples from the pooled prior distribution
	spool2<-rbind(s1,s2,s3,s4,s5)
	xint<-spool2[,1]
	xcon<-spool2[,2]

#To save memory, delete the original samples
	rm(list=c("s1","s2","s3","s4","s5"))


#Generate the kernel density estimates
	gc()
	denes<-kde(spool2,xmin=c(0,0),xmax=c(100,100))[c("eval.points","estimate")]
	dens<-list(x=denes$eval.points[[1]],y=denes$eval.points[[2]],
	z=denes$estimate)
	rm("spool2","denes")
	gc()

#Generate and plot the pooled HDR
	hdrinfo<-hdr.2d(x=xint,y=xcon,den=dens,prob=c(90,50),xextend=0.0,yextend=0.0)$falpha
	gc()
	contour(dens$x,dens$y,
	dens$z, levels=c(hdrinfo[1],hdrinfo[2])
	,drawlabels=T,add=F, col=1,lty=1,lwd=1,labels=c("90","50"),mgp=c(2.5,1,0),
	xlab=TeX('Quit rate in intervention non-responders ($\\pi_{1E}^{NR})'),
	ylab=TeX('Quit rate in control non-responders($\\pi_{1C}^{NR})'))

#Generate both the HDR and pooled HDR in a single figure
	draw=F
	hdr1<-densityregion(15,11,calc.sd(100-30),calc.sd(100-30),0.99,colour="grey",add=F,
	labx=TeX('Quit rate in intervention non-responders ($\\pi_{1E}^{NR})'),
	laby=TeX('Quit rate in control non-responders ($\\pi_{1C}^{NR})'))
	hdr2<-densityregion(15,13,calc.sd(100-59),calc.sd(100-58),0.7,colour="grey",add=T)
	hdr3<-densityregion(10,10,calc.sd(100-80),calc.sd(100-80),0.74,colour="grey",add=T)
	hdr4<-densityregion(43,40,calc.sd(100-30),calc.sd(100-30),0,colour="grey",add=T)
	hdr5<-densityregion(28,40,calc.sd(100-50),calc.sd(100-35),0.6,colour="grey",add=T)

	abline(h=53,lty=2)
	abline(v=50,lty=2)


	contour(dens$x,dens$y,
	dens$z, levels=c(hdrinfo[1],hdrinfo[2])
	,drawlabels=T,add=T, col=1,lty=1,lwd=2,labels=c("90","50"),labcex=0.5)


###############################################################################
####################Sensitivity Analysis and Validation########################
###############################################################################
#Read in the data which we set as 'iquit'
#Install the NARFCS procedure from github
	with_libpaths(new = "N:\\Development\\R 3.51",
	install_github("moreno-betancur/mice"))

#Obtain the relevant variables and set them as factors
	names<-c("Condition","Sex","Urges","Waking",
	"PrevQuit","WantQuit","DeterminedQuit",
	"Ethnicity","Occupation","R_4weeks","R_8weeks",
	"R_6months","Y_4weeksSR","Y_4weeksCO","Y_8weeksSR",
	"Y_6monthsSR1","Y_6monthsSR2")
	iquit[,names]<-lapply(iquit[,names],factor)
	iquitana<-iquit[,c("Y_8weeksSR","Y_6monthsSR1","R_8weeks",
	"R_6months","Condition")]

#Convert response indicators to missingness indicators 
	iquitana$R_8weeks<-relevel(iquitana$R_8weeks,ref="Observed")
	iquitana$R_6months<-relevel(iquitana$R_6months,ref="Observed")

#Set relevant data from missing equals smoking to missing
	iquitana$Y_8weeksSR[iquitana$R_8weeks=="Not observed"]<-NA
	iquitana$Y_6monthsSR1[iquitana$R_6months=="Not observed"]<-NA


#Split the data by Control (C) and Intervention (I) groups 
	iquitanaC<-iquitana[iquitana$Condition=="Control group",]
	iquitanaI<-iquitana[iquitana$Condition=="Intervention group",]

#####################Missing equals smoking analysis######################################

#The iquit data is already set up as missing equals smoking
#Hence run the following models, take the exponential to get odds ratios
	ana8<-glm(Y_8weeksSR~Condition,data=iquit,family=binomial(link="logit"))
	summary(ana8)
	exp(confint(ana8))
	ana6<-glm(Y_6monthsSR1~Condition,data=iquit,family=binomial(link="logit"))
	summary(ana6)
	exp(confint(ana6))

##############################MAR analysis##############################################

#Number of multiply imputed datasets
	m=20

#Number of iterations
	maxit=10

#Predictor Matrix, specifying the variables in the imputation models
	predictorMatrix<- diag(0, ncol(iquitana))
	rownames(predictorMatrix) <- names(iquitana)
	colnames(predictorMatrix) <- names(iquitana)
	predictorMatrix["Y_8weeksSR",c("Y_6monthsSR1")] <- 1
	predictorMatrix["Y_6monthsSR1",c("Y_8weeksSR")] <- 1

#Imputation Methods
	method=c("logreg","logreg","","","") 

#Predictor Matrix for interactions, given as the zero matrix
	predictorSens<- diag(0, ncol(iquitana))
	rownames(predictorSens) <- names(iquitana)
	colnames(predictorSens) <- names(iquitana)
	seed=123456786

#list of sensitivity parameters
	parms<-list(list(""),list(""),list(""),list(""),list(""))

#Perform imputation on control and intervention arms separately
	anaC<-mice(data=iquitanaC,m=m,maxit=maxit,method=method, 
	predictorMatrix=predictorMatrix,predictorSens=predictorSens, 
	parmSens=parms,print=F)

	anaI<-mice(data=iquitanaI,m=m,maxit=maxit,method=method, 
	predictorMatrix=predictorMatrix,predictorSens=predictorSens, 
	parmSens=parms,print=F)

#Bind the imputed datas of each arm back together
	ana<-rbindmids(anaC,anaI)

#Perform Analysis
	ana8<-glm.mids(Y_8weeksSR~Condition,data=ana,family=binomial(link="logit"))
	exp(summary(pool(ana8)))
	ana6<-glm.mids(Y_6monthsSR1~Condition,data=ana,family=binomial(link="logit"))
	exp(summary(pool(ana6)))


############################MNAR analysis###############################################
#set up preamble for calibration and imputation

	m=20
	maxit=10

	predictorMatrix<- diag(0, ncol(iquitana))
	rownames(predictorMatrix) <- names(iquitana)
	colnames(predictorMatrix) <- names(iquitana)
	predictorMatrix["Y_8weeksSR",c("Y_6monthsSR1","R_6months")] <- 1
	predictorMatrix["Y_6monthsSR1",c("Y_8weeksSR","R_8weeks")] <- 1

	method=c("logregSens","logregSens","","","") 

	predictorSens<- diag(0, ncol(iquitana))
	rownames(predictorSens) <- names(iquitana)
	colnames(predictorSens) <- names(iquitana)
	seed=123456786
  
#Function to perform imputation and obtain overall quit rates in on responders
	#deltas-vector of delta sensitivity parameters
	#	  given as c(delta1C,delta2C,delta1E,delta2E)
calibrationiQuip<-function(deltas){

	#Impute Control Group
	data<-iquitanaC
	parmSens<-list(list(deltas[1]),list(deltas[2]),list(""),list(""),list(""))
	set.seed(seed)
	narfcsc<-mice(data=data,m=m,maxit=maxit,method=method, 
	predictorMatrix=predictorMatrix,predictorSens=predictorSens, 
	parmSens=parmSens,print=F)

#Obtain overall quit rates in imputed individuals for all m multiply imputed datas

	#8 weeks control
	qr8c<-as.vector(NULL)
	for (i in 1:m){		
	qr8c[i]<-as.numeric(table(narfcsc$imp$Y_8weeksSR[i])[2]/
	(table(narfcsc$imp$Y_8weeksSR[i])[1]+table(narfcsc$imp$Y_8weeksSR[i])[2]))
	}

	#6 months control
	qr6c<-as.vector(NULL)
	for (i in 1:m){		
	qr6c[i]<-as.numeric(table(narfcsc$imp$Y_6monthsSR1[i])[2]/
	(table(narfcsc$imp$Y_6monthsSR1[i])[1]+table(narfcsc$imp$Y_6monthsSR1[i])[2]))
	}

#Take means as the estimates of the pi parameters
	pi1C<-mean(qr8c)
	pi2C<-mean(qr6c)

#Repeat for the intervention Group
	data<-iquitanaI
	parmSens<-list(list(deltas[3]),list(deltas[4]),list(""),list(""),list(""))
	set.seed(seed)
	narfcsi<-mice(data=data,m=m,maxit=maxit,method=method, 
	predictorMatrix=predictorMatrix,predictorSens=predictorSens, 
	parmSens=parmSens,print=F)

	#8 weeks intervention
	qr8i<-as.vector(NULL)
	for (i in 1:m){		
	qr8i[i]<-as.numeric(table(narfcsi$imp$Y_8weeksSR[i])[2]/
	(table(narfcsi$imp$Y_8weeksSR[i])[1]+table(narfcsi$imp$Y_8weeksSR[i])[2]))
	}

	#6 months intervention
	qr6i<-as.vector(NULL)
	for (i in 1:m){		
	qr6i[i]<-as.numeric(table(narfcsi$imp$Y_6monthsSR1[i])[2]/
	(table(narfcsi$imp$Y_6monthsSR1[i])[1]+table(narfcsi$imp$Y_6monthsSR1[i])[2]))
	}

	pi1E<-mean(qr8i)
	pi2E<-mean(qr6i)

#Bind the control and intevention arms together
	narfcs<-rbindmids(narfcsc,narfcsi)

#Get Rubins estimates of the substantive effects and of signifcance tests
	sub8<-summary(pool(glm.mids(Y_8weeksSR~Condition,data=narfcs,family="binomial")))[2,1]
	subp8<-summary(pool(glm.mids(Y_8weeksSR~Condition,data=narfcs,family="binomial")))[2,5]

	sub6<-summary(pool(glm.mids(Y_6monthsSR1~Condition,data=narfcs,family="binomial")))[2,1]
	subp6<-summary(pool(glm.mids(Y_6monthsSR1~Condition,data=narfcs,family="binomial")))[2,5]

	return(cbind(pi1C,pi1E,pi2C,pi2E,sub8,subp8,sub6,subp6))
}

#Now run this function over viable ranges for the deltas#
	range8c<-seq(-4,4,by=0.5)
	range8i<-seq(-4,4,by=0.5)
	range6c<-0
	range6i<-0
	ranges<-expand.grid(range8c,range6c,range8i,range6i)

#Set the deltas equal at 6 months
	ranges[,2]<-ranges[,1]
	ranges[,4]<-ranges[,3]

#Run the sensitivity analysis
start<-Sys.time()
	calibrations<-matrix(NA,nrow=nrow(ranges),ncol=8)
	for(i in 1:nrow(ranges)){
	calibrations[i,]<-calibrationiQuip(c(ranges[i,1],ranges[i,2],ranges[i,3],ranges[i,4]))
	}
end<-Sys.time()
time<-end-start
#Create contours of the results

	#8 weeks
	y<-100*rev(calibrations[1:length(range8c),1])
	x<-100*rev(calibrations[seq(1,nrow(ranges),by=length(range8c)),2])
	odds8<-rev(exp(calibrations[,5]))

	z1<-matrix(odds8,nrow=length(range8c),ncol=length(range8i),byrow=T)
	z2<-matrix(rev(calibrations[,6]),nrow=length(range8c),ncol=length(range8i),byrow=T)

	contours<-list("x"=x,"y"=y,"z"=z1)
	contoursp<-list("x"=x,"y"=y,"z"=z2)

#Plot the contour, set add=T to add to the relevant HDR plots
	draw=F
	hdr1<-densityregion(15,11,calc.sd(100-30),calc.sd(100-30),0.99,colour="grey",add=F,
	labx=TeX('Quit rate in intervention non-responders ($\\pi_{1E}^{NR})'),
	laby=TeX('Quit rate in control non-responders ($\\pi_{1C}^{NR})'))
	hdr2<-densityregion(15,13,calc.sd(100-59),calc.sd(100-58),0.7,colour="grey",add=T)
	hdr3<-densityregion(10,10,calc.sd(100-80),calc.sd(100-80),0.74,colour="grey",add=T)
	hdr4<-densityregion(43,40,calc.sd(100-30),calc.sd(100-30),0,colour="grey",add=T)
	hdr5<-densityregion(28,40,calc.sd(100-50),calc.sd(100-35),0.6,colour="grey",add=T)

	contour(dens$x,dens$y,
	dens$z, levels=c(hdrinfo[1],hdrinfo[2])
	,drawlabels=F,add=T, col=1,lty=1,lwd=2,labels=c("90","50"))
	
	contour(contours, nlevels=10, col=1,drawlabels=T, lwd=1,
	lty=1,add=T)
	contour(contoursp, levels=0.05, col=2,drawlabels=T, lwd=1,lty=2,add=T,method="edge")
	points(0,0,col="red",pch=19)
	points(53,50,col="red",pch=19)
	
	#6 months
	y<-100*rev(calibrations[1:length(range8c),3])
	x<-100*rev(calibrations[seq(1,nrow(ranges),by=length(range8c)),4])
	odds6<-exp(rev(calibrations[,7]))

	z1<-matrix(odds6,nrow=length(range8c),ncol=length(range8i),byrow=T)
	z2<-matrix(rev(calibrations[,8]),nrow=length(range8c),ncol=length(range8i),byrow=T)

	contours<-list("x"=x,"y"=y,"z"=z1)
	contoursp<-list("x"=x,"y"=y,"z"=z2)

	draw=F
	hdr1<-densityregion(7,10,calc.sd(100-35),calc.sd(100-41),0.99,colour="grey",add=F,
	labx=TeX('Quit rate in intervention non-responders ($\\pi_{2E}^{NR})'),
	laby=TeX('Quit rate in control non-responders ($\\pi_{2C}^{NR})'))
	hdr2<-densityregion(10,8,calc.sd(100-61),calc.sd(100-63),0.7,colour="grey",add=T)
	hdr3<-densityregion(5,5,calc.sd(100-80),calc.sd(100-80),0.74,colour="grey",add=T)
	hdr4<-densityregion(33,32,calc.sd(100-30),calc.sd(100-30),0,colour="grey",add=T)
	hdr5<-densityregion(24,34,calc.sd(100-50),calc.sd(100-50),0.6,colour="grey",add=T)

	contour(dens$x,dens$y,
	dens$z, levels=c(hdrinfo[1],hdrinfo[2])
	,drawlabels=F,add=T, col=1,lty=1,lwd=2,labels=c("90","50"))
	
	contour(contours, nlevels=10, col=1,drawlabels=T, lwd=1,
	lty=1,add=T)
	contour(contoursp, levels=0.05, col=2,drawlabels=T, lwd=1,lty=2,add=T,method="edge")
	points(0,0,col="red",pch=19)
	points(40,38,col="red",pch=19)


#############################################################################
############################Validation graphs####################################
#############################################################################

#Start with control arm, and plot the estimtes of pi1C and pi2C
	plot(100*calibrations[order(calibrations[,1]),1],100*calibrations[order(calibrations[,1]),3],
	type="l",xlab=expression(paste("Quit rate in non responders at 8 weeks"~(pi['1C']^NR)))
	,ylab="",main='',lty=1,lwd=2)
	mtext(side=2,expression(paste("Quit rate in non responders at 6 months"~~~~(pi['2C']^NR ))),line=2)

#Function to obtain quantiles of experts views
	#mean8-mean of prior curve at 8 weeks
	#sd8-standard deveation of prior curve at 8 weeks
	#mean6-mean of prior curve at 6 months
	#sd6-standard deveation of prior curve at weeks

quant<-function(mean8,sd8,mean6,sd6){
	ps<-seq(0,0.99,by=0.01)
	qq<-matrix(NA,nrow=100,ncol=2)

	for (i in 1:length(ps)){
	qq[i,]<-c(qtruncnorm(ps[i],a=0,b=100,mean=mean8,sd=sd8),
	qtruncnorm(ps[i],a=0,b=100,mean=mean6,sd=sd6))
	}

	points(qq[,1],qq[,2],type="l",add=T,col="grey")
}

#Add marginal quantiles to the plot
	quant(11,calc.sd(100-30),10,calc.sd(100-41))
	quant(13,calc.sd(100-58),8,calc.sd(100-63))
	quant(10,calc.sd(100-80),5,calc.sd(100-80))
	quant(40,calc.sd(100-30),32,calc.sd(100-30))
	quant(40,calc.sd(100-35),34,calc.sd(100-50))


#Repeat for the intervention arm
	plot(100*calibrations[,2],100*calibrations[,4],xlab=expression(paste("Quit rate in non responders at 8 weeks"~(pi['1E']^NR))),
	ylab="",type="l",main='',lty=1,lwd=2)
	mtext(side=2,expression(paste("Quit rate in non responders at 6 months"~~~~(pi['2E']^NR ))),line=2)
	quant(15,calc.sd(100-30),7,calc.sd(100-35))
	quant(15,calc.sd(100-59),10,calc.sd(100-61))
	quant(10,calc.sd(100-80),5,calc.sd(100-80))
	quant(43,calc.sd(100-30),33,calc.sd(100-30))
	quant(28,calc.sd(100-50),24,calc.sd(100-50))
